# Supplementary material for: Non-decameric NLRP3 reveals a TGN/MTOC-distal pathway of inflammasome activation
Source: Nat Commun. 2026 May 30;17:4866. doi: 10.1038/s41467-026-72627-x (PMC13226650; doi:10.1038/s41467-026-72627-x)
Supplement: Supplementary file 9 — Source Data [file 41467_2026_72627_MOESM9_ESM.xlsx]

## Sheet: Fig. 1g
		WT-mNG		Δexon3-mNG
		UNT	LPS	UNT	LPS
	Replicate 1	0.596	0.605	-0.008	0.238
		0.661	0.351	0.549	0.384
		0.411	0.674	0.353	0.473
		0.435	0.558	0.531	-0.12
		0.754	0.502	0.343	0.221
		0.746	0.599	0.126	0.261
		0.797	0.654		0.233
		0.639	0.59		0.334
			0.722
			0.375
			0.579
			0.704
			0.508
			0.413
			0.567
	Replicate 2	0.542	0.368	0.244	0.194
		0.69	0.577	-0.107	0.074
		0.46	0.52	0.261	0.011
		0.515	0.61	0.14	0.233
		0.68	0.629	0.212	0.217
		0.412	0.645	0.208	0.36
		0.519	0.742	0.079	0.141
		0.633	0.681	0.311	0.134
		0.522	0.42		0.132
		0.526	0.692		0.169
		0.424	0.623		0.268
		0.708	0.66		0.312
		0.47	0.613		0.024
		0.554	0.68
		0.648	0.656
			0.635
			0.59
			0.711
			0.691
			0.675
			0.599
			0.442
			0.581
			0.64
			0.689

## Sheet: Fig. 2f
		THP1-WT	WT-mNG	Δexon3-mNG
Replicate 1	Ratio monomer/oligomer	3.61085	2.89289	0.453289
	Ratio dimer/oligomer	4.76783	2.56731	0.362268
Replicate 2	Ratio monomer/oligomer	2.46102	1.41622	0.819596
	Ratio dimer/oligomer	1.53879	1.60895	1.04656
Replicate 3	Ratio monomer/oligomer	1.1603		0.820506
	Ratio dimer/oligomer	1.34458		1.01082
Replicate 4	Ratio monomer/oligomer			0.715884
	Ratio dimer/oligomer			0.907979
THP-1 WT RATIOS FROM RAW DATA
Replicate 1		Area	Mean	Min	Max	X	Y	Perim.	Major	Minor	Angle	Circ.	IntDen	Median	RawIntDen	AR	Round	Solidity				RATIO Bigger species/smaller species
	B3	0.022	42.423	35	136	0.75	0.79	0.6	0.196	0.143	0	0.766	0.931	41	83828	1.368	0.731	1
	B4	0.022	46.519	36	67	0.857	0.793	0.6	0.196	0.143	0	0.766	1.021	46	91921	1.368	0.731	1
	B5	0.022	89.69	42	255	1.013	0.793	0.6	0.196	0.143	0	0.766	1.969	66	177228	1.368	0.731	1				4.10946
	B6	0.022	166.832	45	255	1.177	0.797	0.6	0.196	0.143	0	0.766	3.663	153	329660	1.368	0.731	1				3.61085
	B7	0.022	186.002	44	255	1.35	0.793	0.6	0.196	0.143	0	0.766	4.084	202	367539	1.368	0.731	1				4.76783
	B8	0.022	204.381	47	255	1.527	0.8	0.6	0.196	0.143	0	0.766	4.487	228	403856	1.368	0.731	1
	B9	0.022	138.573	50	255	1.707	0.793	0.6	0.196	0.143	0	0.766	3.042	107	273820	1.368	0.731	1
	B10	0.022	74.091	37	197	1.883	0.797	0.6	0.196	0.143	0	0.766	1.627	60	146404	1.368	0.731	1
	B11	0.022	40.987	33	54	2.05	0.793	0.6	0.196	0.143	0	0.766	0.9	40	80990	1.368	0.731	1
	D6	0.022	43.818	30	142	0.507	2.45	0.6	0.196	0.143	0	0.766	0.962	43	86584	1.368	0.731	1
	D7	0.022	42.857	30	86	0.7	2.467	0.6	0.196	0.143	0	0.766	0.941	42	84686	1.368	0.731	1
	D8	0.022	40.357	30	84	0.91	2.467	0.6	0.196	0.143	0	0.766	0.886	39	79745	1.368	0.731	1
	D9	0.022	47.591	30	135	1.1	2.457	0.6	0.196	0.143	0	0.766	1.045	42	94040	1.368	0.731	1
	D10	0.022	55.003	30	166	1.28	2.447	0.6	0.196	0.143	0	0.766	1.208	44	108685	1.368	0.731	1
	D11	0.022	50.686	30	158	1.457	2.447	0.6	0.196	0.143	0	0.766	1.113	43	100156	1.368	0.731	1
	D12	0.022	47.029	30	174	1.64	2.437	0.6	0.196	0.143	0	0.766	1.033	44	92929	1.368	0.731	1
	E1	0.022	43.843	30	147	1.823	2.447	0.6	0.196	0.143	0	0.766	0.963	42	86634	1.368	0.731	1
	E2	0.022	30.16	30	40	1.963	2.43	0.6	0.196	0.143	0	0.766	0.662	30	59597	1.368	0.731	1
	E3	0.022	107.64	52	255	2.837	1.547	0.6	0.196	0.143	90	0.766	2.363	94	212697	1.368	0.731	1
Replicate 2	B3	0.004	36.754	36	73	0.238	0.208	0.277	0.1	0.056	0	0.725	0.162	36	58439	1.767	0.566	1
	B4	0.004	37.033	36	55	0.329	0.203	0.277	0.1	0.056	0	0.725	0.164	36	58882	1.767	0.566	1
	B5	0.004	49.762	36	140	0.428	0.2	0.277	0.1	0.056	0	0.725	0.22	40	79122	1.767	0.566	1				1.89359
	B6	0.004	163.436	37	255	0.516	0.203	0.277	0.1	0.056	0	0.725	0.722	160	259863	1.767	0.566	1				2.46102
	B7	0.004	183.843	43	255	0.608	0.203	0.277	0.1	0.056	0	0.725	0.812	208	292311	1.767	0.566	1				1.53879
	B8	0.004	165.599	38	255	0.703	0.202	0.277	0.1	0.056	0	0.725	0.731	162	263302	1.767	0.566	1
	B9	0.004	113.551	37	255	0.789	0.202	0.277	0.1	0.056	0	0.725	0.502	75	180546	1.767	0.566	1
	B10	0.004	58.23	37	255	0.878	0.205	0.277	0.1	0.056	0	0.725	0.257	50	92586	1.767	0.566	1
	B11	0.004	44.909	37	81	0.986	0.203	0.277	0.1	0.056	0	0.725	0.198	43	71406	1.767	0.566	1
	D6	0.004	80.957	37	171	0.231	0.635	0.277	0.1	0.056	0	0.725	0.358	79	128721	1.767	0.566	1
	D7	0.004	69.028	37	160	0.326	0.637	0.277	0.1	0.056	0	0.725	0.305	64	109755	1.767	0.566	1
	D8	0.004	66.91	38	211	0.426	0.638	0.277	0.1	0.056	0	0.725	0.296	62	106387	1.767	0.566	1
	D9	0.004	41.106	37	92	0.523	0.64	0.277	0.1	0.056	0	0.725	0.182	39	65359	1.767	0.566	1
	D10	0.004	56.278	37	141	0.618	0.647	0.277	0.1	0.056	0	0.725	0.249	52	89482	1.767	0.566	1
	D11	0.004	61.521	34	168	0.713	0.653	0.277	0.1	0.056	0	0.725	0.272	54	97819	1.767	0.566	1
	D12	0.004	79.591	37	255	0.808	0.655	0.277	0.1	0.056	0	0.725	0.352	75	126549	1.767	0.566	1
	E1	0.004	98.448	37	255	0.899	0.657	0.277	0.1	0.056	0	0.725	0.435	92	156532	1.767	0.566	1
	E2	0.004	127.235	54	255	0.986	0.658	0.277	0.1	0.056	0	0.725	0.562	120	202304	1.767	0.566	1
	E3	0.004	46.499	37	255	0.223	0.773	0.277	0.1	0.056	0	0.725	0.205	37	73934	1.767	0.566	1
Replicate 2	B6	0.005	97.888	65	175	0.276	0.1	0.29	0.103	0.06	0	0.731	0.479	95	172283	1.719	0.582	1				1.24566
	B7	0.005	105.834	62	252	0.372	0.1	0.29	0.103	0.06	0	0.731	0.517	97	186268	1.719	0.582	1				1.1603
	D11	0.005	87.147	62	255	0.274	0.932	0.29	0.103	0.06	0	0.731	0.426	80	153378	1.719	0.582	1				1.34458
	D12	0.005	88.43	65	244	0.391	0.927	0.29	0.103	0.06	0	0.731	0.432	83	155637	1.719	0.582	1
	E1	0.005	73.27	59	151	0.239	1.1	0.29	0.103	0.06	0	0.731	0.358	70	128955	1.719	0.582	1
	E2	0.005	78.243	57	184	0.341	1.092	0.29	0.103	0.06	0	0.731	0.383	74	137708	1.719	0.582	1
	Blank
WT-mNG RATIOS FROM RAW DATA
		Area	Mean	Min	Max	X	Y	Perim.	Major	Minor	Angle	Circ.	IntDen	Median	RawIntDen	AR	Round	Solidity				RATIO Bigger species/smaller species
Replicate 1	B3	0.003	38.035	37	42	0.211	0.088	0.237	0.092	0.041	0	0.672	0.114	38	41002	2.227	0.449	1
	B4	0.003	42.468	35	67	0.201	0.24	0.237	0.092	0.041	0	0.672	0.127	41	45781	2.227	0.449	1
	B5	0.003	63.846	39	103	0.309	0.237	0.237	0.092	0.041	0	0.672	0.191	60	68826	2.227	0.449	1				2.72039
	B6	0.003	98.634	41	255	0.399	0.235	0.237	0.092	0.041	0	0.672	0.295	78	106327	2.227	0.449	1				2.89289
	B7	0.003	125.608	51	255	0.491	0.237	0.237	0.092	0.041	0	0.672	0.376	94	135405	2.227	0.449	1				2.56731
	B8	0.003	107.579	45	244	0.588	0.23	0.237	0.092	0.041	0	0.672	0.322	108	115970	2.227	0.449	1
	B9	0.003	127.091	76	179	0.688	0.225	0.237	0.092	0.041	0	0.672	0.381	126	137004	2.227	0.449	1
	B10	0.003	52.787	45	66	0.889	0.225	0.237	0.092	0.041	0	0.672	0.158	51	56904	2.227	0.449	1
	B11	0.003	60.91	49	161	0.959	0.222	0.237	0.092	0.041	0	0.672	0.182	60	65661	2.227	0.449	1
	D6	0.003	44.199	38	55	0.228	0.748	0.237	0.092	0.041	0	0.672	0.132	44	47647	2.227	0.449	1
	D7	0.003	56.912	38	81	0.321	0.747	0.237	0.092	0.041	0	0.672	0.17	57	61351	2.227	0.449	1
	D8	0.003	56.875	38	93	0.418	0.745	0.237	0.092	0.041	0	0.672	0.17	55	61311	2.227	0.449	1
	D9	0.003	42.694	34	58	0.513	0.738	0.237	0.092	0.041	0	0.672	0.128	43	46024	2.227	0.449	1
	D10	0.003	44.534	35	147	0.608	0.74	0.237	0.092	0.041	0	0.672	0.133	42	48008	2.227	0.449	1
	D11	0.003	38.174	34	56	0.704	0.733	0.237	0.092	0.041	0	0.672	0.114	37	41152	2.227	0.449	1
	D12	0.003	39.341	33	68	0.801	0.73	0.237	0.092	0.041	0	0.672	0.118	37	42410	2.227	0.449	1
	E1	0.003	44.195	34	86	0.889	0.725	0.237	0.092	0.041	0	0.672	0.132	41	47642	2.227	0.449	1
	E2	0.003	43.15	37	62	0.988	0.72	0.237	0.092	0.041	0	0.672	0.129	42	46516	2.227	0.449	1
	E3	0.003	38.407	34	51	0.244	0.905	0.237	0.092	0.041	0	0.672	0.115	38	41403	2.227	0.449	1
Replicate 2	B6	0.004	122.034	63	255	0.466	0.076	0.28	0.103	0.055	0	0.71	0.541	104	194645	1.897	0.527	1
	B7	0.004	131.38	75	255	0.557	0.076	0.28	0.103	0.055	0	0.71	0.582	121	209551	1.897	0.527	1
	D11	0.004	96.518	71	255	0.459	0.898	0.28	0.103	0.055	0	0.71	0.428	92	153947	1.897	0.527	1				1.50644
	D12	0.004	82.419	67	188	0.547	0.896	0.28	0.103	0.055	0	0.71	0.365	79	131459	1.897	0.527	1				1.41622
	E1	0.004	72.839	60	161	0.463	1.064	0.28	0.103	0.055	0	0.71	0.323	69	116179	1.897	0.527	1				1.60895
	E2	0.004	84.664	67	112	0.554	1.069	0.28	0.103	0.055	0	0.71	0.375	84	135039	1.897	0.527	1
	Blank	0.004	58.836	52	73	0.557	1.256	0.28	0.103	0.055	0	0.71	0.261	60	93844	1.897	0.527	1
WT-mNG RATIOS FROM RAW DATA
		Area	Mean	Min	Max	X	Y	Perim.	Major	Minor	Angle	Circ.	IntDen	Median	RawIntDen	AR	Round	Solidity				RATIO Bigger species/smaller species
Replicate 1	B3	2112	31.736	30	40	144	214	196	74.473	36.108	0	0.691	67027	32	67027	2.062	0.485	1
	B4	2112	30.238	30	67	213	214	196	74.473	36.108	0	0.691	63862	30	63862	2.062	0.485	1
	B5	2112	30.179	30	58	278	214	196	74.473	36.108	0	0.691	63739	30	63739	2.062	0.485	1				0.402699
	B6	2112	30.03	30	31	335	211	196	74.473	36.108	0	0.691	63424	30	63424	2.062	0.485	1				0.453289
	B7	2112	30.179	30	36	389	212	196	74.473	36.108	0	0.691	63738	30	63738	2.062	0.485	1				0.362268
	B8	2112	30.002	30	32	453	210	196	74.473	36.108	0	0.691	63365	30	63365	2.062	0.485	1
	B9	2112	30	30	30	510	211	196	74.473	36.108	0	0.691	63360	30	63360	2.062	0.485	1
	B10	2112	30.015	30	33	569	215	196	74.473	36.108	0	0.691	63392	30	63392	2.062	0.485	1
	B11	2112	30.11	30	49	627	210	196	74.473	36.108	0	0.691	63592	30	63592	2.062	0.485	1
	D6	2112	37.729	30	82	148	741	196	74.473	36.108	0	0.691	79683	36	79683	2.062	0.485	1
	D7	2112	45.267	31	255	204	742	196	74.473	36.108	0	0.691	95603	40	95603	2.062	0.485	1
	D8	2112	35.679	30	131	261	743	196	74.473	36.108	0	0.691	75355	32	75355	2.062	0.485	1
	D9	2112	37.385	30	131	314	747	196	74.473	36.108	0	0.691	78957	33	78957	2.062	0.485	1
	D10	2112	49.319	32	174	369	746	196	74.473	36.108	0	0.691	104161	35	104161	2.062	0.485	1
	D11	2112	63.946	30	255	425	743	196	74.473	36.108	0	0.691	135054	38	135054	2.062	0.485	1
	D12	2112	68.881	30	255	479	745	196	74.473	36.108	0	0.691	145477	38	145477	2.062	0.485	1
	E1	2112	80.466	30	255	536	745	196	74.473	36.108	0	0.691	169945	43	169945	2.062	0.485	1
	E2	2112	85.734	31	255	604	743	196	74.473	36.108	0	0.691	181070	52	181070	2.062	0.485	1
	E3	2112	71.205	33	255	833	560	196	74.473	36.108	90	0.691	150384	39	150384	2.063	0.485	1
Replicate 2	B3	0.003	41.472	39	45	0.203	0.213	0.247	0.096	0.043	0	0.673	0.135	41	48647	2.217	0.451	1
	B4	0.003	43.708	39	46	0.284	0.208	0.247	0.096	0.043	0	0.673	0.142	44	51270	2.217	0.451	1
	B5	0.003	42.747	40	47	0.383	0.211	0.247	0.096	0.043	0	0.673	0.139	43	50142	2.217	0.451	1				0.919276
	B6	0.003	66.851	40	255	0.484	0.211	0.247	0.096	0.043	0	0.673	0.218	42	78416	2.217	0.451	1				0.819596
	B7	0.003	84.267	40	255	0.576	0.211	0.247	0.096	0.043	0	0.673	0.275	44	98845	2.217	0.451	1				1.04656
	B8	0.003	51.933	38	164	0.669	0.209	0.247	0.096	0.043	0	0.673	0.169	41	60917	2.217	0.451	1
	B9	0.003	40.703	38	52	0.754	0.211	0.247	0.096	0.043	0	0.673	0.133	40	47745	2.217	0.451	1
	B10	0.003	39.195	38	44	0.844	0.211	0.247	0.096	0.043	0	0.673	0.128	39	45976	2.217	0.451	1
	B11	0.003	37.815	37	39	0.949	0.213	0.247	0.096	0.043	0	0.673	0.123	38	44357	2.217	0.451	1
	D6	0.003	39.278	37	93	0.223	0.696	0.247	0.096	0.043	0	0.673	0.128	37	46073	2.217	0.451	1
	D7	0.003	47.645	37	166	0.321	0.698	0.247	0.096	0.043	0	0.673	0.155	37	55888	2.217	0.451	1
	D8	0.003	49.784	37	181	0.411	0.699	0.247	0.096	0.043	0	0.673	0.162	37	58397	2.217	0.451	1
	D9	0.003	60.123	37	255	0.499	0.706	0.247	0.096	0.043	0	0.673	0.196	37	70524	2.217	0.451	1
	D10	0.003	61.067	37	227	0.593	0.707	0.243	0.096	0.041	0	0.661	0.19	38	68517	2.318	0.431	1
	D11	0.003	78.884	37	255	0.686	0.707	0.243	0.096	0.041	0	0.661	0.246	39	88508	2.318	0.431	1
	D12	0.003	105.497	37	255	0.778	0.707	0.243	0.096	0.041	0	0.661	0.329	60	118368	2.318	0.431	1
	E1	0.003	80.347	37	255	0.873	0.707	0.243	0.096	0.041	0	0.661	0.25	40	90149	2.318	0.431	1
	E2	0.003	64.048	37	255	0.969	0.712	0.243	0.096	0.041	0	0.661	0.2	38	71862	2.318	0.431	1
	E3	0.003	46.25	36	214	0.236	0.852	0.243	0.096	0.041	0	0.661	0.144	37	51893	2.318	0.431	1
Replicate 3	B6	0.004	174.947	77	255	0.646	0.074	0.28	0.103	0.055	0	0.71	0.775	160	279041	1.897	0.527	1
	B7	0.004	191.431	77	255	0.736	0.074	0.28	0.103	0.055	0	0.71	0.848	184	305333	1.897	0.527	1				0.905773
	D11	0.004	214.74	76	255	0.648	0.896	0.28	0.103	0.055	0	0.71	0.951	227	342511	1.897	0.527	1				0.820506
	D12	0.004	231.787	87	255	0.743	0.898	0.28	0.103	0.055	0	0.71	1.027	255	369700	1.897	0.527	1				1.01082
	E1	0.004	180.346	72	255	0.646	1.078	0.28	0.103	0.055	0	0.71	0.799	171	287652	1.897	0.527	1
	E2	0.004	182.111	78	255	0.741	1.078	0.28	0.103	0.055	0	0.71	0.807	174	290467	1.897	0.527	1
	Blank	0.004	59.268	52	73	0.566	1.258	0.28	0.103	0.055	0	0.71	0.263	60	94533	1.897	0.527	1
Replicate 4	B3	0.004	70.761	55	154	0.371	0.408	0.28	0.115	0.043	0	0.625	0.276	59	99277	2.652	0.377	1
	B4	0.004	55.902	54	57	0.513	0.408	0.28	0.115	0.043	0	0.625	0.218	56	78430	2.652	0.377	1
	B5	0.004	54.733	53	57	0.601	0.415	0.283	0.115	0.045	0	0.637	0.223	55	80129	2.542	0.393	1				0.80057
	B6	0.004	54.831	53	57	0.649	0.417	0.283	0.115	0.045	0	0.637	0.223	55	80273	2.542	0.393	1				0.715884
	B7	0.004	71.093	53	186	0.754	0.422	0.283	0.115	0.045	0	0.637	0.289	55	104080	2.542	0.393	1				0.907979
	B8	0.004	73.82	54	158	0.853	0.428	0.283	0.115	0.045	0	0.637	0.3	62	108073	2.542	0.393	1
	B9	0.004	66.204	54	143	0.954	0.428	0.283	0.115	0.045	0	0.637	0.269	58	96922	2.542	0.393	1
	B10	0.004	57.165	55	78	1.069	0.437	0.283	0.115	0.045	0	0.637	0.232	57	83689	2.542	0.393	1
	B11	0.004	59.816	55	104	1.149	0.433	0.283	0.115	0.045	0	0.637	0.243	58	87571	2.542	0.393	1
	D7	0.004	105.249	52	224	0.338	0.698	0.283	0.115	0.045	0	0.637	0.428	113	154085	2.542	0.393	1
	D8	0.004	58.236	52	156	0.433	0.697	0.283	0.115	0.045	0	0.637	0.237	53	85257	2.542	0.393	1
	D9	0.004	68.555	52	186	0.534	0.702	0.283	0.115	0.045	0	0.637	0.279	54	100365	2.542	0.393	1
	D11	0.004	92.209	52	226	0.621	0.705	0.283	0.115	0.045	0	0.637	0.375	78	134994	2.542	0.393	1
	D12	0.004	83.691	52	222	0.714	0.707	0.283	0.115	0.045	0	0.637	0.34	57	122523	2.542	0.393	1
	E1	0.004	83.904	52	240	0.812	0.708	0.283	0.115	0.045	0	0.637	0.341	54	122836	2.542	0.393	1
	E2	0.004	54.782	52	112	0.898	0.708	0.283	0.115	0.045	0	0.637	0.223	54	80201	2.542	0.393	1
	E3	0.004	63.169	52	162	0.996	0.712	0.283	0.115	0.045	0	0.637	0.257	55	92479	2.542	0.393	1
	E4	0.004	74.012	53	130	1.104	0.718	0.283	0.115	0.045	0	0.637	0.301	69	108353	2.542	0.393	1

## Sheet: Fig. 3a
	WT-mNG			WT-mNG				Δexon3-mNG
LinePlot TGN-associated speck			LinePlot TGN-distal speck				LinePlot TGN-distal speck
Distance	NLRP3 WT	TGN38	Distance	NLRP3 WT	TGN38		0	365	407
0	10144.8	10228	0	10123.3	10091.7		0.03529	409.689	406.88
0.03529	10143.1	10227.3	0.03529	10115.3	10092.1		0.07057	417.243	373.286
0.07057	10139.5	10226	0.07057	10107.3	10096.4		0.10586	385.394	321.493
0.10586	10133.7	10236.1	0.10586	10100.2	10103.2		0.14115	343.988	267.22
0.14115	10131.5	10263.7	0.14115	10093.2	10110.4		0.17643	323.36	266.934
0.17643	10132.9	10296.2	0.17643	10085.8	10116.1		0.21172	294.763	323.127
0.21172	10133.2	10323.3	0.21172	10078.1	10119.1		0.247	267.498	370.719
0.247	10130.4	10342.3	0.247	10072.9	10120.6		0.28229	248.171	389.083
0.28229	10130	10348.6	0.28229	10068.8	10120.8		0.31758	229.256	387.555
0.31758	10138	10338.2	0.31758	10064.6	10119.3		0.35286	234.303	381.39
0.35286	10145.7	10313.6	0.35286	10066	10117.6		0.38815	261.749	382.839
0.38815	10149.7	10280.5	0.38815	10077.9	10117.9		0.42344	285.143	426.08
0.42344	10150.1	10246	0.42344	10091.8	10118.8		0.45872	286.505	511.663
0.45872	10148.8	10219.4	0.45872	10101.8	10119.7		0.49401	262.269	626.623
0.49401	10150.9	10199.4	0.49401	10105.2	10117.1		0.52929	228.067	752.57
0.52929	10160.2	10190.2	0.52929	10103.1	10110.8		0.56458	205.813	861.727
0.56458	10171.7	10194.3	0.56458	10100.4	10103.3		0.59987	209.88	937.478
0.59987	10181.1	10204.2	0.59987	10102.8	10096.9		0.63515	233.414	968.556
0.63515	10185.4	10211.2	0.63515	10109.8	10090.6		0.67044	277.025	952.325
0.67044	10181.6	10211.3	0.67044	10119.2	10091.5		0.70573	313.712	897.7
0.70573	10173	10208.3	0.70573	10127.6	10101		0.74101	320.286	812.092
0.74101	10168.7	10212.4	0.74101	10132.9	10113.2		0.7763	284.859	708.701
0.7763	10175	10225	0.7763	10140.6	10122.7		0.81158	229.374	604.677
0.81158	10188.4	10243.7	0.81158	10147.2	10128		0.84687	222.589	565.46
0.84687	10202.3	10266.1	0.84687	10153.2	10134.7		0.88216	259.279	580.302
0.88216	10213.6	10288.8	0.88216	10162.3	10138.7		0.91744	253.202	636.003
0.91744	10223.5	10310.3	0.91744	10174.3	10140.5		0.95273	206.209	736.892
0.95273	10231.3	10324.2	0.95273	10180.8	10140.4		0.98802	164.263	854.144
0.98802	10232.4	10324.9	0.98802	10178.7	10144.2		1.0233	150.923	950.849
1.0233	10223.5	10314.6	1.0233	10171.2	10153.3		1.05859	152.244	994.504
1.05859	10207.6	10305.3	1.05859	10162.4	10167.7		1.09387	156.039	972.498
1.09387	10193.1	10299.1	1.09387	10154.5	10185.3		1.12916	164.399	902.435
1.12916	10184.6	10301.3	1.12916	10153.9	10198.3		1.16445	185.136	816.376
1.16445	10184.6	10324.4	1.16445	10158.5	10204		1.19973	210.584	736.179
1.19973	10187.3	10368.7	1.19973	10165.2	10200.3		1.23502	204.908	662.674
1.23502	10187.5	10419	1.23502	10173.2	10193.7		1.27031	203.96	594.934
1.27031	10190.5	10464.2	1.27031	10177	10200.9		1.30559	212.484	522.124
1.30559	10197.9	10499.1	1.30559	10177	10203.4		1.34088	229.271	434.829
1.34088	10208.7	10521.1	1.34088	10174.4	10199		1.37616	249.644	372.192
1.37616	10220.7	10528.3	1.37616	10173.4	10187.1		1.41145	272.82	341.779
1.41145	10232	10518.2	1.41145	10179	10168.8		1.44674	329.668	315.209
1.44674	10239.1	10495	1.44674	10187.1	10147.7		1.48202	412.56	285.117
1.48202	10239.9	10470.6	1.48202	10200.6	10126.9		1.51731	471.903	256.254
1.51731	10236.1	10455.1	1.51731	10221.3	10109.8		1.5526	497.476	237.533
1.5526	10232.1	10448.2	1.5526	10246.1	10096		1.58788	512.064	238.913
1.58788	10233.5	10445.5	1.58788	10275.2	10089.6		1.62317	558.514	267.143
1.62317	10242.4	10449.3	1.62317	10313.2	10090.9		1.65845	661.903	303.046
1.65845	10255.6	10466	1.65845	10373.2	10095		1.69374	804.373	331.864
1.69374	10272.3	10508.7	1.69374	10467.8	10105.6		1.72903	942.74	345.909
1.72903	10295.9	10569.1	1.72903	10654	10125.8		1.76431	1049.75	339.711
1.76431	10335.9	10637.8	1.76431	10934.9	10155		1.7996	1230.18	322.323
1.7996	10398.2	10699.6	1.7996	11329.7	10192.7		1.83489	1637.63	341.334
1.83489	10474.3	10747.1	1.83489	11858.1	10234.1		1.87017	2271.27	378.886
1.87017	10548.3	10784.2	1.87017	12542.4	10276.8		1.90546	3216.88	393.765
1.90546	10608.1	10838.7	1.90546	13378.6	10329.2		1.94074	4396.22	375.312
1.94074	10646.3	10925.1	1.94074	14361.4	10381		1.97603	5750.68	366.775
1.97603	10665.7	11050.8	1.97603	15417.8	10425.6		2.01132	7508.31	382.578
2.01132	10676.1	11226.6	2.01132	16473.4	10458.2		2.0466	10042.6	369.09
2.0466	10691.1	11453	2.0466	17448.7	10480.2		2.08189	13265.2	335.167
2.08189	10713.6	11716.4	2.08189	18298.1	10494.6		2.11718	16539.9	299.498
2.11718	10745.4	11987.8	2.11718	18988.1	10502.8		2.15246	19130.7	297.079
2.15246	10784.3	12233.7	2.15246	19504.4	10504.3		2.18775	20709.1	354.219
2.18775	10829	12425.1	2.18775	19863.6	10497.8		2.22303	21437.4	427.9
2.22303	10873.8	12545.8	2.22303	20004.3	10481.5		2.25832	21708.6	500.609
2.25832	10911.2	12598.1	2.25832	19879.8	10455.2		2.29361	21850.6	566.179
2.29361	10933.9	12588.2	2.29361	19488.6	10419.6		2.32889	21990.9	625.965
2.32889	10931.2	12529.9	2.32889	18813.3	10375.6		2.36418	22129.7	690.35
2.36418	10893.6	12433.4	2.36418	17879	10326.2		2.39947	22218.3	769.049
2.39947	10830.8	12308.6	2.39947	16719.2	10273.6		2.43475	22240.6	862.645
2.43475	10768.2	12163.4	2.43475	15421.3	10224		2.47004	22227.8	956.387
2.47004	10741.1	12008.7	2.47004	14106.7	10183.5		2.50532	22210.8	1031.3
2.50532	10776	11855.8	2.50532	12914.3	10155.4		2.54061	22197.5	1077.41
2.54061	10880.7	11716.1	2.54061	11948.9	10142.4		2.5759	22191.3	1093.64
2.5759	11045.1	11604.9	2.5759	11296.1	10138.5		2.61118	22210.7	1091.88
2.61118	11236.2	11550.6	2.61118	10990.8	10136.4		2.64647	22218.4	1081.96
2.64647	11416.6	11576.1	2.64647	10790.4	10131		2.68176	22028.8	1059.81
2.68176	11563.4	11612	2.68176	10635.8	10121.8		2.71704	21207.7	1008.45
2.71704	11685.7	11610.9	2.71704	10518.1	10110.9		2.75233	19566	935.399
2.75233	11797.5	11555	2.75233	10432.5	10101.6		2.78761	17180.2	856.363
2.78761	11901	11445.8	2.78761	10368.8	10099.3		2.8229	14400.1	793.329
2.8229	11986.5	11312.1	2.8229	10323.9	10098.4		2.85819	11667	756.404
2.85819	12050.2	11186.9	2.85819	10292.9	10097.7		2.89347	9351.81	738.06
2.89347	12096.5	11088.2	2.89347	10271	10094.3		2.92876	7494.05	716.626
2.92876	12130.5	11019.4	2.92876	10251.1	10091.5		2.96405	5960.4	681.184
2.96405	12158.4	10990.3	2.96405	10232.3	10089.8		2.99933	4608.13	648.533
2.99933	12178	10996.8	2.99933	10211	10087.4		3.03462	3435.64	651.607
3.03462	12175.6	11011	3.03462	10186.2	10085.7		3.0699	2473.59	706.746
3.0699	12140.9	11013.8	3.0699	10166.3	10089.5		3.10519	1744.57	798.102
3.10519	12082.4	10988.8	3.10519	10150.9	10095.2		3.14048	1236.29	895.244
3.14048	12009.4	10931.1	3.14048	10138.5	10100.6		3.17576	880.417	973.482
3.17576	11941	10862.1	3.17576	10125.7	10109.8		3.21105	667.845	1015.99
3.21105	11891.5	10817.4	3.21105	10113.6	10117.2		3.24634	541.251	1006.9
3.24634	11866.9	10808	3.24634	10113.3	10122.7		3.28162	459.121	946.078
3.28162	11866.9	10833.7	3.28162	10118.2	10128.2		3.31691	418.455	839.46
3.31691	11888.1	10872	3.31691	10125.6	10134.2		3.35219	399.635	700.148
3.35219	11938.1	10908.9	3.35219	10130.9	10139.5		3.38748	379.423	589.413
3.38748	12019.6	10961.2	3.38748	10133.8	10145.7		3.42277	347.247	515.4
3.42277	12125.3	11015.8	3.42277	10136.7	10152.2		3.45805	316.227	447.286
3.45805	12217.5	11046.8	3.45805	10140.8	10157.7		3.49334	299.483	392.503
3.49334	12267.6	11061.4	3.49334	10145.5	10161.7		3.52863	300.128	414.974
3.52863	12276.1	11075.9	3.52863	10152.1	10163.8		3.56391	301.621	475.929
3.56391	12256.8	11103.5	3.56391	10156.3	10163.8		3.5992	286.113	537.522
3.5992	12221.5	11150.9	3.5992	10155.9	10162.2		3.63448	245.618	577.318
3.63448	12180.8	11219.6	3.63448	10155.6	10160.1		3.66977	193.116	577.051
3.66977	12152.1	11325.8	3.66977	10158	10160.4		3.70506	151.53	537.912
3.70506	12146.2	11474.4	3.70506	10164.8	10165.6		3.74034	134.98	465.669
3.74034	12156.6	11658.5	3.74034	10173.6	10182		3.77563	129.897	372.438
3.77563	12164.6	11855.1	3.77563	10181.3	10203.4		3.81092	134.151	278.768
3.81092	12159.5	12032.6	3.81092	10184	10227.9		3.8462	156.524	216.388
3.8462	12137.9	12172.8	3.8462	10181	10253.3		3.88149	180.355	180.322
3.88149	12095	12269	3.88149	10174.6	10278.1		3.91677	188.816	182.569
3.91677	12018.8	12326.2	3.91677	10177.7	10302.9		3.95206	227.663	195.204
3.95206	11900	12350.6					3.98735	238.493	196.179
3.98735	11741.7	12349.9					4.02263	221.665	184.925
4.02263	11562.9	12336.3					4.05792	201.059	172.834
4.05792	11385.9	12323.9					4.09321	197.207	192.687
4.09321	11223.6	12326.3					4.12849	204.89	206.976
4.12849	11077.6	12317.5					4.16378	240.19	201.954
4.16378	10943.5	12288.9					4.19906	272.399	182.999
4.19906	10820.4	12259					4.23435	263.315	167.483
4.23435	10712.2	12253.8					4.26964	240.596	180.696
4.26964	10624.1	12284.9					4.30492	239.121	226.822
4.30492	10557.8	12342.1					4.34021	234.527	278.288
4.34021	10512	12393.3					4.3755	232.669	314.857
4.3755	10481.4	12401					4.41078	250.704	327.572
4.41078	10458.6	12340.9					4.44607	277.139	317.53
4.44607	10437.9	12206.6					4.48135	283.995	294.328
4.48135	10416.9	12009					4.51664	259.598	273.5
4.51664	10396.1	11770.3					4.55193	232.6	258.361
4.55193	10375.9	11517					4.58721	250.529	244.634
4.58721	10357.2	11276.1					4.6225	302.077	222.388
4.6225	10341.4	11067					4.65779	320.838	194.488
4.65779	10329	10902.5					4.69307	305.292	167.036
4.69307	10316.3	10787.3					4.72836	266.651	152.687
4.72836	10295.4	10719.5					4.76364	226.09	177.496
4.76364	10261.9	10691.1					4.79893	194.635	203.035
4.79893	10221.6	10685.5					4.83422	226	225
4.83422	10187.4	10680.5
4.8695	10169.7	10657.5
4.90479	10168.5	10611.9
4.94008	10174.5	10552.7
4.97536	10178.7	10495.9
5.01065	10177.5	10453.3
5.04593	10172.6	10426.1
5.08122	10167.1	10410.1
5.11651	10163.8	10401.1
5.15179	10164.3	10397.2
5.18708	10169.7	10398.8
5.22237	10179	10404.1
5.25765	10186.1	10407.6
5.29294	10184.4	10402.5
5.32822	10173.5	10383.9
5.36351	10159.6	10352.7
5.3988	10150.7	10313.6
5.43408	10148.6	10274.5
5.46937	10149	10241.6
5.50466	10147.3	10216.5
5.53994	10140.6	10197.4
5.57523	10130.7	10182.5
5.61051	10120.8	10169.9
5.6458	10113.2	10160.5
5.68109	10110	10156.7
5.71637	10110.8	10156.5
5.75166	10113.2	10156.7
5.78695	10115	10154.6
5.82223	10114.7	10149.1
5.85752	10112.3	10141.5
5.8928	10108.9	10134.6
5.92809	10106.5	10129.1
5.96338	10108	10124.6
5.99866	10115.6	10119.5
6.03395	10128.7	10112.2
6.06924	10143.7	10102.4
6.10452	10156.5	10094.2
6.13981	10164.5	10089.4
6.17509	10166.8	10086.9
6.21038	10162.5	10087
6.24567	10150.8	10089.7
6.28095	10133.1	10098.3
6.31624	10113.4	10111.2
6.35153	10093.6	10122.5
6.38681	10075.9	10130.3
6.4221	10064.2	10135.1
6.45738	10056.7	10138.6
6.49267	10051.7	10141.5
6.52796	10050.1	10141.7
6.56324	10050.6	10136.2
6.59853	10052.8	10123.4
6.63382	10055.5	10105.3
6.6691	10057	10088.2
6.70439	10056	10078.2
6.73968	10053.4	10074.9
6.77496	10050.8	10073.7
6.81025	10048.3	10072.5
6.84553	10046.6	10072.3

## Sheet: Fig. 3b
	WT-mNG	Δexon3-mNG	WT-mNG	Δexon3-mNG
	TGN-associated		MTOC-associated
Replicate 1	60.1852	7.40741	50	10
Replicate 2	52.7778	12.4951	50	0
Replicate 3	41.7903	22.4868	33.3	5
WT-mNG		Counting NLRP3 specks					%
Replicate 1	Tile			LPS+Nig	LPS+Nig (Membranes)		LPS+Nig
	1			9	5		55.5556
	2			4	1		25
	3			2	2		100
							60.1852
Replicate 2	Tile			LPS+Nig	LPS+Nig (Membranes)		LPS+Nig
	1			9	5		55.5556
	2			8	4		50
	3
							52.7778
Replicate 3	Tile			LPS+Nig	LPS+Nig (Membranes)		LPS+Nig
	1			34	11		32.3529
	2			37	19		51.3514
	3			24	10		41.6667
							41.7903
Δexon3-mNG		Counting NLRP3 specks
Replicate 1	Tile			LPS+Nig	LPS+Nig (Membranes)		LPS+Nig
	1			5	0		0
	2			9	2		22.2222
	3			7	0		0
							7.40741
Replicate 2	Tile			LPS+Nig	LPS+Nig (Membranes)		LPS+Nig
	1			20	2		10
	2			19	1		5.26316
	3			9	2		22.2222
							12.4951
Replicate 3	Tile			LPS+Nig	LPS+Nig (Membranes)		LPS+Nig
	1			9	2		22.2222
	2			7	2		28.5714
	3			12	2		16.6667
							22.4868

## Sheet: Fig. 3c
					NORM												RAW
	WT-mNG			WT-mNG				Δexon3-mNG					WT-mNG			WT-mNG				Δexon3-mNG
LinePlot ASC-multiple			LinePlot ASC-isolated				LinePlot ASC-isolated					LinePlot ASC-multiple			LinePlot ASC-isolated				LinePlot ASC-isolated
Distance	NLRP3 WT	ASC	Distance	NLRP3 WT	ASC		Distance	NLRP3 WT	ASC			Distance	NLRP3 WT	ASC	Distance	NLRP3 WT	ASC		Distance	NLRP3 WT	ASC
0	0.602388	0.814915	0	0.565206	0		0	0.895297	0.289973			0	10310.3	10204	0	10299.4	10044.8		0	10110.5	10039.7
0.03529	0.591281	0.99409	0.03529	0.622879	0.051367		0.0353	1.02299	0.339179			0.03529	10308.7	10227.9	0.03529	10306.5	10052.1		0.0353	10122.4	10045.1
0.07057	0.655928	1.08605	0.07057	0.670224	0.108248		0.0706	1.13635	0.392929			0.07057	10317.8	10240.2	0.07057	10312.4	10060.1		0.0706	10133	10051
0.10586	0.776925	1.08233	0.10586	0.637666	0.193616		0.1059	1.25047	0.423806			0.10586	10334.7	10239.7	0.10586	10308.3	10072.2		0.1059	10143.6	10054.4
0.14115	0.867168	1.01103	0.14115	0.540771	0.288199		0.1411	1.30879	0.451505			0.14115	10347.3	10230.2	0.14115	10296.4	10085.7		0.1411	10149.1	10057.5
0.17643	0.873869	0.912187	0.17643	0.454739	0.370316		0.1764	1.31458	0.465163			0.17643	10348.2	10217	0.17643	10285.8	10097.3		0.1764	10149.6	10059
0.21172	0.864865	0.821884	0.21172	0.403211	0.416127		0.2117	1.30737	0.451669			0.21172	10347	10204.9	0.21172	10279.4	10103.8		0.2117	10148.9	10057.5
0.247	0.8754	0.751726	0.247	0.400609	0.419793		0.247	1.32682	0.42051			0.247	10348.4	10195.5	0.247	10279.1	10104.3		0.247	10150.8	10054.1
0.28229	0.9093	0.74975	0.28229	0.459798	0.372967		0.2823	1.39892	0.430052			0.28229	10353.2	10195.3	0.28229	10286.4	10097.7		0.2823	10157.5	10055.1
0.31758	1.03719	0.808731	0.31758	0.549964	0.304402		0.3176	1.51081	0.463342			0.31758	10371.1	10203.1	0.31758	10297.5	10088		0.3176	10167.9	10058.8
0.35286	1.08362	0.826204	0.35286	0.636872	0.246238		0.3529	1.58756	0.512657			0.35286	10377.6	10205.5	0.35286	10308.2	10079.7		0.3529	10175.1	10064.2
0.38815	0.977701	0.815446	0.38815	0.748878	0.2524		0.3881	1.59046	0.56871			0.38815	10362.7	10204	0.38815	10322.1	10080.6		0.3881	10175.4	10070.3
0.42344	0.895282	0.807564	0.42344	0.951513	0.307554		0.4234	1.53757	0.628106			0.42344	10351.2	10203	0.42344	10347	10088.4		0.4234	10170.4	10076.9
0.45872	0.918469	0.810708	0.45872	1.22432	0.401778		0.4587	1.5286	0.689932			0.45872	10354.5	10203.4	0.45872	10380.7	10101.8		0.4587	10169.6	10083.7
0.49401	1.01972	0.818912	0.49401	1.50912	0.518783		0.494	1.58686	0.739001			0.49401	10368.6	10204.5	0.49401	10415.8	10118.4		0.494	10175	10089
0.52929	1.14969	0.842126	0.52929	1.69087	0.621919		0.5293	1.63896	0.792259			0.52929	10386.8	10207.6	0.52929	10438.2	10133		0.5293	10179.9	10094.9
0.56458	1.24876	0.889482	0.56458	1.74093	0.684646		0.5646	1.62912	0.864102			0.56458	10400.6	10213.9	0.56458	10444.4	10141.9		0.5646	10179	10102.8
0.59987	1.24918	1.00184	0.59987	1.70689	0.693714		0.5999	1.5415	0.955129			0.59987	10400.7	10228.9	0.59987	10440.2	10143.2		0.5999	10170.8	10112.8
0.63515	1.18917	1.2019	0.63515	1.64615	0.663845		0.6352	1.42653	1.06425			0.63515	10392.3	10255.7	0.63515	10432.7	10138.9		0.6352	10160.1	10124.8
0.67044	1.08879	1.48981	0.67044	1.52672	0.611138		0.6704	1.39765	1.21964			0.67044	10378.3	10294.1	0.67044	10418	10131.5		0.6704	10157.4	10141.8
0.70573	0.999293	1.83403	0.70573	1.44695	0.544231		0.7057	1.44631	1.40844			0.70573	10365.8	10340.1	0.70573	10408.2	10122		0.7057	10161.9	10162.6
0.74101	0.984489	2.09697	0.74101	1.52349	0.467141		0.741	1.5045	1.59972			0.74101	10363.7	10375.2	0.74101	10417.6	10111		0.741	10167.4	10183.6
0.7763	0.955116	2.23209	0.7763	1.61429	0.396221		0.7763	1.5529	1.81207			0.7763	10359.6	10393.3	0.7763	10428.8	10101		0.7763	10171.9	10206.9
0.81158	0.923525	2.20924	0.81158	1.59494	0.369434		0.8116	1.56299	2.0457			0.81158	10355.2	10390.2	0.81158	10426.4	10097.2		0.8116	10172.8	10232.6
0.84687	1.02929	2.00352	0.84687	1.56011	0.373044		0.8469	1.56826	2.30355			0.84687	10370	10362.8	0.84687	10422.1	10097.7		0.8469	10173.3	10260.9
0.88216	1.32923	1.65703	0.88216	1.58449	0.363575		0.8822	1.60216	2.57107			0.88216	10411.9	10316.5	0.88216	10425.1	10096.4		0.8822	10176.5	10290.2
0.91744	1.7271	1.29356	0.91744	1.54191	0.327128		0.9174	1.73896	2.87486			0.91744	10467.5	10267.9	0.91744	10419.9	10091.2		0.9174	10189.2	10323.6
0.95273	2.14269	1.03683	0.95273	1.43542	0.339312		0.9527	1.83312	3.14908			0.95273	10525.6	10233.6	0.95273	10406.7	10092.9		0.9527	10198	10353.7
0.98802	2.4622	0.982217	0.98802	1.45471	0.38623		0.988	1.93637	3.35198			0.98802	10570.3	10226.3	0.98802	10409.1	10099.6		0.988	10207.7	10376
1.0233	2.66283	1.15625	1.0233	1.59934	0.420378		1.0233	2.11447	3.55962			1.0233	10598.4	10249.6	1.0233	10427	10104.4		1.0233	10224.3	10398.8
1.05859	2.80138	1.44935	1.05859	1.72881	0.451114		1.0586	2.29851	3.88557			1.05859	10617.7	10288.7	1.05859	10442.9	10108.8		1.0586	10241.5	10434.6
1.09387	2.85704	1.77531	1.09387	1.81553	0.482745		1.0939	2.46669	4.38681			1.09387	10625.5	10332.3	1.09387	10453.6	10113.3		1.0939	10257.2	10489.7
1.12916	2.72374	2.05943	1.12916	1.90124	0.516104		1.1292	2.76013	4.94541			1.12916	10606.9	10370.2	1.12916	10464.2	10118		1.1292	10284.6	10551
1.16445	2.41587	2.24411	1.16445	1.90734	0.556824		1.1644	3.22078	5.45477			1.16445	10563.8	10394.9	1.16445	10465	10123.8		1.1644	10327.6	10606.9
1.19973	2.07436	2.30493	1.19973	1.83164	0.574994		1.1997	3.80251	5.89155			1.19973	10516.1	10403	1.19973	10455.6	10126.3		1.1997	10381.9	10654.9
1.23502	1.88117	2.21194	1.23502	1.67559	0.556718		1.235	4.43657	6.32001			1.23502	10489.1	10390.6	1.23502	10436.4	10123.7		1.235	10441.1	10702
1.27031	1.81742	1.98703	1.27031	1.4986	0.538618		1.2703	5.02549	7.03595			1.27031	10480.2	10360.5	1.27031	10414.5	10121.2		1.2703	10496.1	10780.6
1.30559	1.85435	1.74168	1.30559	1.36123	0.537793		1.3056	5.49618	8.06694			1.30559	10485.3	10327.8	1.30559	10397.6	10121.1		1.3056	10540	10893.8
1.34088	1.93766	1.60847	1.34088	1.31974	0.515822		1.3409	5.88424	9.39142			1.34088	10497	10310	1.34088	10392.5	10117.9		1.3409	10576.2	11039.3
1.37616	2.04868	1.54621	1.37616	1.37626	0.500591		1.3762	6.35232	11.0558			1.37616	10512.5	10301.7	1.37616	10399.4	10115.8		1.3762	10619.9	11222.1
1.41145	2.18301	1.49627	1.41145	1.48746	0.532138		1.4115	7.01114	12.9245			1.41145	10531.3	10295	1.41145	10413.2	10120.3		1.4115	10681.4	11427.3
1.44674	2.34737	1.50583	1.44674	1.72199	0.578407		1.4467	7.69443	14.8316			1.44674	10554.3	10296.3	1.44674	10442.1	10126.8		1.4467	10745.2	11636.8
1.48202	2.53797	1.60277	1.48202	1.93074	0.605166		1.482	8.42265	16.6949			1.48202	10580.9	10309.2	1.48202	10467.8	10130.6		1.482	10813.2	11841.4
1.51731	2.82278	1.80764	1.51731	2.01399	0.634118		1.5173	9.38082	18.4533			1.51731	10620.7	10336.6	1.51731	10478.1	10134.7		1.5173	10902.7	12034.5
1.5526	3.22812	2.22844	1.5526	1.99647	0.684681		1.5526	11.3772	20.3261			1.5526	10677.4	10392.8	1.5526	10475.9	10141.9		1.5526	11089	12240.2
1.58788	3.75484	2.987	1.58788	1.89427	0.759613		1.5879	14.4733	23.7031			1.58788	10751.1	10494.1	1.58788	10463.3	10152.5		1.5879	11378.1	12611.1
1.62317	4.74139	4.12313	1.62317	1.7355	0.835476		1.6232	18.3608	29.4886			1.62317	10889	10645.9	1.62317	10443.8	10163.3		1.6232	11741	13246.4
1.65845	6.48311	5.73505	1.65845	1.53852	0.945183		1.6585	23.0834	37.6725			1.65845	11132.5	10861.2	1.65845	10419.5	10178.8		1.6585	12181.9	14145.2
1.69374	8.97115	7.98267	1.69374	1.39994	1.08596		1.6937	29.5491	47.5442			1.69374	11480.4	11161.5	1.69374	10402.4	10198.8		1.6937	12785.5	15229.4
1.72903	11.9083	10.7557	1.72903	1.45832	1.27742		1.729	39.6977	58.5942			1.72903	11891.1	11531.9	1.72903	10409.6	10226		1.729	13732.9	16442.9
1.76431	14.6885	13.7343	1.76431	1.52627	1.57129		1.7643	51.7184	69.7435			1.76431	12279.8	11929.8	1.76431	10417.9	10267.6		1.7643	14855.2	17667.4
1.7996	16.5254	16.4256	1.7996	1.49694	1.93013		1.7996	64.0814	79.7091			1.7996	12536.7	12289.3	1.7996	10414.3	10318.5		1.7996	16009.3	18761.9
1.83489	16.8724	18.2221	1.83489	1.36569	2.31513		1.8349	75.1246	87.7057			1.83489	12585.2	12529.3	1.83489	10398.1	10373.1		1.8349	17040.3	19640.1
1.87017	15.6495	18.6362	1.87017	1.20145	2.72749		1.8702	83.854	93.4167			1.87017	12414.2	12584.6	1.87017	10377.9	10431.6		1.8702	17855.2	20267.3
1.90546	13.2925	17.4523	1.90546	1.12034	3.18165		1.9055	90.4846	96.986			1.90546	12084.6	12426.5	1.90546	10367.9	10496		1.9055	18474.2	20659.3
1.94074	10.5003	14.9399	1.94074	1.19737	3.71093		1.9407	94.7453	98.8005			1.94074	11694.2	12090.9	1.94074	10377.4	10571.1		1.9407	18872	20858.5
1.97603	7.94787	11.6572	1.97603	1.4446	4.31795		1.976	97.5653	99.8389			1.97603	11337.3	11652.3	1.97603	10407.9	10657.2		1.976	19135.3	20972.6
2.01132	6.08576	8.32588	2.01132	1.79506	4.9674		2.0113	99.074	100			2.01132	11077	11207.3	2.01132	10451.1	10749.3		2.0113	19276.1	20990.3
2.0466	4.95749	5.49451	2.0466	2.22719	5.60898		2.0466	99.9397	99.7132			2.0466	10919.2	10829.1	2.0466	10504.4	10840.3		2.0466	19356.9	20958.8
2.08189	4.25179	3.74614	2.08189	2.85929	6.26548		2.0819	100	99.0079			2.08189	10820.5	10595.5	2.08189	10582.4	10933.4		2.0819	19362.6	20881.3
2.11718	3.75225	2.92397	2.11718	3.73934	7.18094		2.1172	99.6438	98.1272			2.11718	10750.7	10485.7	2.11718	10690.9	11063.2		2.1172	19329.3	20784.6
2.15246	3.41818	2.35882	2.15246	4.84925	8.43001		2.1525	98.4076	96.9295			2.15246	10704	10410.2	2.15246	10827.8	11240.4		2.1525	19213.9	20653.1
2.18775	3.27046	1.93791	2.18775	6.15246	10.2118		2.1877	96.2481	95.2111			2.18775	10683.3	10354	2.18775	10988.6	11493.1		2.1877	19012.3	20464.3
2.22303	3.34302	1.68972	2.22303	7.614	12.527		2.223	91.8913	92.0434			2.22303	10693.5	10320.8	2.22303	11168.9	11821.4		2.223	18605.6	20116.4
2.25832	3.53205	1.84997	2.25832	9.58091	16.3529		2.2583	85.1202	86.6197			2.25832	10719.9	10342.2	2.25832	11411.5	12364		2.2583	17973.4	19520.8
2.29361	3.73465	2.20348	2.29361	12.6265	22.5477		2.2936	75.2539	78.0208			2.29361	10748.2	10389.5	2.29361	11787.2	13242.6		2.2936	17052.4	18576.4
2.32889	3.81992	2.50088	2.32889	17.7939	30.8255		2.3289	62.9589	66.5013			2.32889	10760.2	10429.2	2.32889	12424.6	14416.5		2.3289	15904.5	17311.3
2.36418	3.77509	2.64454	2.36418	26.0499	40.8533		2.3642	49.3275	52.8964			2.36418	10753.9	10448.4	2.36418	13442.9	15838.7		2.3642	14632	15817.2
2.39947	3.68514	2.62121	2.39947	37.176	51.89		2.3995	36.015	39.573			2.39947	10741.3	10445.3	2.39947	14815.3	17403.9		2.3995	13389.1	14353.9
2.43475	3.66302	2.53497	2.43475	50.2382	63.2678		2.4348	25.0946	29.649			2.43475	10738.2	10433.7	2.43475	16426.6	19017.6		2.4348	12369.6	13264.1
2.47004	3.74476	2.68551	2.47004	63.8501	74.0979		2.47	18.1658	22.4248			2.47004	10749.6	10453.9	2.47004	18105.6	20553.5		2.47	11722.8	12470.7
2.50532	4.06086	3.16597	2.50532	76.2384	83.5804		2.5053	13.957	17.1615			2.50532	10793.8	10518	2.50532	19633.7	21898.4		2.5053	11329.9	11892.6
2.54061	4.38978	3.80049	2.54061	86.0211	90.9767		2.5406	11.3111	13.6783			2.54061	10839.8	10602.8	2.54061	20840.4	22947.3		2.5406	11082.9	11510.1
2.5759	4.50974	4.54598	2.5759	92.7853	96.061		2.5759	9.2777	11.3459			2.5759	10856.6	10702.4	2.5759	21674.7	23668.4		2.5759	10893	11253.9
2.61118	4.50557	5.30032	2.61118	97.0675	99.0143		2.6112	7.53074	9.78101			2.61118	10856	10803.2	2.61118	22202.9	24087.2		2.6112	10729.9	11082.1
2.64647	4.85004	5.93565	2.64647	99.3307	100		2.6465	6.13454	8.77427			2.64647	10904.2	10888	2.64647	22482.1	24227		2.6465	10599.6	10971.5
2.68176	5.83162	6.4245	2.68176	100	99.2918		2.6818	5.50826	7.97781			2.68176	11041.4	10953.3	2.68176	22564.7	24126.6		2.6818	10541.1	10884
2.71704	6.9868	7.13961	2.71704	98.8823	97.0078		2.717	5.44638	7.32794			2.71704	11203	11048.9	2.71704	22426.8	23802.7		2.717	10535.4	10812.7
2.75233	8.19349	8.26396	2.75233	95.9772	93.4052		2.7523	5.28248	6.74554			2.75233	11371.7	11199	2.75233	22068.5	23291.7		2.7523	10520	10748.7
2.78761	9.60697	9.74456	2.78761	91.6844	88.5915		2.7876	4.91315	6.17286			2.78761	11569.3	11396.8	2.78761	21538.9	22609		2.7876	10485.6	10685.8
2.8229	11.347	11.3669	2.8229	86.3057	82.3303		2.8229	4.56337	5.58803			2.8229	11812.6	11613.6	2.8229	20875.5	21721.1		2.8229	10452.9	10621.6
2.85819	13.3281	12.9809	2.85819	79.7256	74.584		2.8582	4.30201	5.00477			2.85819	12089.6	11829.2	2.85819	20063.8	20622.5		2.8582	10428.5	10557.5
2.89347	16.1594	15.3817	2.89347	71.3524	65.424		2.8935	4.20003	4.52626			2.89347	12485.5	12149.9	2.89347	19031	19323.4		2.8935	10419	10505
2.92876	21.6119	20.3857	2.92876	61.4273	55.1806		2.9288	4.17234	4.22257			2.92876	13247.9	12818.3	2.92876	17806.7	17870.6		2.9288	10416.4	10471.6
2.96405	31.2615	28.5703	2.96405	50.1995	44.4777		2.964	4.07892	3.92544			2.96405	14597.1	13911.7	2.96405	16421.8	16352.7		2.964	10407.7	10439
2.99933	44.3023	39.7531	2.99933	38.6124	33.9526		2.9993	3.90094	3.57704			2.99933	16420.5	15405.5	2.99933	14992.5	14860		2.9993	10391.1	10400.7
3.03462	58.1585	52.3349	3.03462	27.9159	24.3875		3.0346	3.73643	3.2045			3.03462	18357.9	17086.2	3.03462	13673.1	13503.5		3.0346	10375.7	10359.8
3.0699	70.5383	64.6782	3.0699	19.0074	16.532		3.0699	3.5543	2.87304			3.0699	20088.8	18735.1	3.0699	12574.2	12389.4		3.0699	10358.7	10323.4
3.10519	80.6369	75.4	3.10519	12.6667	11.2842		3.1052	3.40525	2.66557			3.10519	21500.8	20167.4	3.10519	11792.1	11645.1		3.1052	10344.8	10300.6
3.14048	88.3493	83.7261	3.14048	9.18698	8.57342		3.1405	3.31988	2.57489			3.14048	22579.2	21279.6	3.14048	11362.9	11260.7		3.1405	10336.8	10290.7
3.17576	93.8913	89.8914	3.17576	7.04591	6.94461		3.1758	3.28206	2.54441			3.17576	23354.1	22103.2	3.17576	11098.8	11029.7		3.1758	10333.3	10287.3
3.21105	97.6492	94.7943	3.21105	5.35904	5.91842		3.211	3.24163	2.52223			3.21105	23879.5	22758.2	3.21105	10890.7	10884.2		3.211	10329.5	10284.9
3.24634	99.8296	98.2544	3.24634	4.08768	5.17225		3.2463	3.23907	2.42298			3.24634	24184.4	23220.4	3.24634	10733.9	10778.3		3.2463	10329.3	10274
3.28162	100	100	3.28162	3.12396	4.5107		3.2816	3.22295	2.23905			3.28162	24208.2	23453.6	3.28162	10615	10684.5		3.2816	10327.8	10253.8
3.31691	96.7616	99.4725	3.31691	2.39782	3.92095		3.3169	3.20808	1.99701			3.31691	23755.4	23383.1	3.31691	10525.5	10600.9		3.3169	10326.4	10227.2
3.35219	88.6668	95.9907	3.35219	1.92354	3.38785		3.3522	3.12954	1.76222			3.35219	22623.6	22918	3.35219	10466.9	10525.3		3.3522	10319.1	10201.4
3.38748	75.1532	89.0662	3.38748	1.5469	2.89846		3.3875	3.06165	1.5954			3.38748	20734.1	21993	3.38748	10420.5	10455.9		3.3875	10312.7	10183.1
3.42277	57.8284	78.783	3.42277	1.25059	2.44749		3.4228	3.01927	1.51109			3.42277	18311.7	20619.3	3.42277	10383.9	10391.9		3.4228	10308.8	10173.8
3.45805	40.2663	65.9818	3.45805	1.04413	2.03628		3.4581	3.00094	1.43571			3.45805	15856.1	18909.3	3.45805	10358.5	10333.6		3.4581	10307.1	10165.6
3.49334	26.8002	52.0588	3.49334	0.880074	1.68349		3.4933	3.10444	1.36427			3.49334	13973.3	17049.4	3.49334	10338.2	10283.5		3.4933	10316.7	10157.7
3.52863	19.8712	38.5939	3.52863	0.795364	1.3712		3.5286	3.31373	1.32877			3.52863	13004.5	15250.7	3.52863	10327.8	10239.3		3.5286	10336.3	10153.8
3.56391	15.6536	27.0033	3.56391	0.761079	1.10385		3.5639	3.53697	1.33372			3.56391	12414.8	13702.3	3.56391	10323.6	10201.3		3.5639	10357.1	10154.4
3.5992	12.6959	18.2746	3.5992	0.715753	0.91803		3.5992	3.62548	1.35961			3.5992	12001.2	12536.3	3.5992	10318	10175		3.5992	10365.4	10157.2
3.63448	10.7632	13.1518	3.63448	0.70125	0.756976		3.6345	3.64331	1.38809			3.63448	11731	11852	3.63448	10316.2	10152.1		3.6345	10367	10160.3
3.66977	10.1118	11.5119	3.66977	0.716904	0.605166		3.6698	3.77454	1.40773			3.66977	11639.9	11632.9	3.66977	10318.1	10130.6		3.6698	10379.3	10162.5
3.70506	9.91931	10.6028	3.70506	0.720147	0.472465		3.7051	3.96391	1.41028			3.70506	11613	11511.5	3.70506	10318.5	10111.8		3.7051	10397	10162.8
3.74034	9.63335	9.75629	3.74034	0.664492	0.358576		3.7403	4.01914	1.41726			3.74034	11573	11398.4	3.74034	10311.6	10095.6		3.7403	10402.1	10163.5
3.77563	9.31169	8.97338	3.77563	0.559855	0.277347		3.7756	3.94048	1.44893			3.77563	11528	11293.8	3.77563	10298.7	10084.1		3.7756	10394.8	10167
3.81092	9.13636	8.28259	3.81092	0.423041	0.235915		3.8109	3.89467	1.4908			3.81092	11503.5	11201.5	3.81092	10281.9	10078.2		3.8109	10390.5	10171.6
3.8462	9.29361	7.68581	3.8462	0.31692	0.223822		3.8462	3.89237	1.53263			3.8462	11525.5	11121.8	3.8462	10268.8	10076.5		3.8462	10390.3	10176.2
3.88149	9.84595	7.12712	3.88149	0.233685	0.232559		3.8815	3.8991	1.53898			3.88149	11602.7	11047.2	3.88149	10258.5	10077.8		3.8815	10390.9	10176.9
3.91677	10.5835	6.58826	3.91677	0.208772	0.249813		3.9168	3.93997	1.4933			3.91677	11705.8	10975.2	3.91677	10255.4	10080.2		3.9168	10394.7	10171.9
3.95206	11.3947	5.98557	3.95206	0.232088	0.265826		3.9521	4.1161	1.38604			3.95206	11819.3	10894.7	3.95206	10258.3	10082.5		3.9521	10411.2	10160.1
3.98735	11.9685	5.28516	3.98735	0.266989	0.265762		3.9873	4.29331	1.27158			3.98735	11899.5	10801.1	3.98735	10262.6	10082.5		3.9873	10427.7	10147.5
4.02263	11.9821	4.56146	4.02263	0.268245	0.25539		4.0226	4.33538	1.21341			4.02263	11901.4	10704.5	4.02263	10262.8	10081		4.0226	10431.6	10141.1
4.05792	11.2767	3.72505	4.05792	0.202854	0.248649		4.0579	4.24893	1.21444			4.05792	11802.8	10592.7	4.05792	10254.7	10080.1		4.0579	10423.6	10141.3
4.09321	9.98999	2.91148	4.09321	0.097041	0.285195		4.0932	4.19048	1.22468			4.09321	11622.9	10484	4.09321	10241.7	10085.2		4.0932	10418.1	10142.4
4.12849	8.42917	2.34722	4.12849	0.029785	0.324195		4.1285	4.17409	1.22525			4.12849	11404.6	10408.7	4.12849	10233.4	10090.8		4.1285	10416.6	10142.4
4.16378	6.91864	2.18479	4.16378	0	0.327297		4.1638	4.1419	1.22304			4.16378	11193.4	10387	4.16378	10229.7	10091.2		4.1638	10413.6	10142.2
4.19906	5.81102	2.33167	4.19906	0.026145	0.294686		4.1991	4.10706	1.20765			4.19906	11038.5	10406.6	4.19906	10232.9	10086.6		4.1991	10410.3	10140.5
4.23435	5.13932	2.61749	4.23435	0.071399	0.249559		4.2344	4.10649	1.16397			4.23435	10944.6	10444.8	4.23435	10238.5	10080.2		4.2344	10410.3	10135.7
4.26964	4.93859	2.91502	4.26964	0.108764	0.222053		4.2696	4.20323	1.13629			4.26964	10916.6	10484.5	4.26964	10243.1	10076.3		4.2696	10419.3	10132.7
4.30492	5.13813	3.06974	4.30492	0.195039	0.241831		4.3049	4.33866	1.13538			4.30492	10944.5	10505.2	4.30492	10253.7	10079.1		4.3049	10431.9	10132.6
4.34021	5.481	3.06721	4.34021	0.346502	0.296061		4.3402	4.47719	1.15137			4.34021	10992.4	10504.8	4.34021	10272.4	10086.8		4.3402	10444.9	10134.3
4.3755	5.75652	2.90147	4.3755	0.481719	0.340377		4.3755	4.69801	1.18701			4.3755	11030.9	10482.7	4.3755	10289.1	10093.1		4.3755	10465.5	10138.2
4.41078	5.80221	2.62448	4.41078	0.586203	0.366579		4.4108	4.95203	1.22677			4.41078	11037.3	10445.7	4.41078	10302	10096.8		4.4108	10489.2	10142.6
4.44607	5.65704	2.36819	4.44607	0.65277	0.390566		4.4461	5.05497	1.25689			4.44607	11017	10411.5	4.44607	10310.2	10100.2		4.4461	10498.8	10145.9
4.48135	5.55334	2.24117	4.48135	0.649316	0.443132		4.4814	4.96988	1.26725			4.48135	11002.5	10394.5	4.48135	10309.8	10107.6		4.4814	10490.9	10147.1
4.51664	5.46211	2.19181	4.51664	0.591675	0.527576		4.5166	4.79662	1.28089			4.51664	10989.8	10387.9	4.51664	10302.7	10119.6		4.5166	10474.7	10148.6
4.55193	5.18551	2.08276	4.55193	0.506762	0.636184		4.5519	4.63969	1.29008			4.55193	10951.1	10373.3	4.55193	10292.2	10135		4.5519	10460	10149.6
4.58721	4.67022	1.91143	4.58721	0.472899	0.727989		4.5872	4.5904	1.29326			4.58721	10879	10350.5	4.58721	10288	10148		4.5872	10455.4	10149.9
4.6225	4.04576	1.73452	4.6225	0.456539	0.771825		4.6225	4.57396	1.2911			4.6225	10791.7	10326.8	4.6225	10286	10154.3		4.6225	10453.9	10149.7
4.65779	3.52333	1.57947	4.65779	0.449486	0.763138		4.6578	4.56504	1.28686			4.65779	10718.7	10306.1	4.65779	10285.1	10153		4.6578	10453.1	10149.2
4.69307	3.35571	1.39923	4.69307	0.446567	0.708366		4.6931	4.57864	1.27663			4.69307	10695.2	10282	4.69307	10284.8	10145.3		4.6931	10454.3	10148.1
4.72836	3.48197	1.20849	4.72836	0.439231	0.613916		4.7284	4.61035	1.27881			4.72836	10712.9	10256.5	4.72836	10283.9	10131.9		4.7284	10457.3	10148.3
4.76364	3.58731	1.03325	4.76364	0.421517	0.498589		4.7636	4.59686	1.28059			4.76364	10727.6	10233.1	4.76364	10281.7	10115.5		4.7636	10456	10148.5
4.79893	3.52296	0.882632	4.79893	0.405748	0.381456		4.7989	4.55774	1.2669			4.79893	10718.6	10213	4.79893	10279.7	10098.9		4.7989	10452.4	10147
4.83422	3.25488	0.759871	4.83422	0.431342	0.325668		4.8342	4.6125	1.2334			4.83422	10681.1	10196.6	4.83422	10282.9	10091		4.8342	10457.5	10143.3
4.8695	2.92856	0.662951	4.8695	0.518606	0.306764		4.8695	4.64817	1.19248			4.8695	10635.5	10183.7	4.8695	10293.7	10088.3		4.8695	10460.8	10138.8
4.90479	2.70323	0.571354	4.90479	0.655242	0.292119		4.9048	4.65309	1.16436			4.90479	10604	10171.4	4.90479	10310.5	10086.2		4.9048	10461.3	10135.8
4.94008	2.66292	0.457336	4.94008	0.762287	0.268533		4.9401	4.68367	1.14032			4.94008	10598.4	10156.2	4.94008	10323.7	10082.9		4.9401	10464.1	10133.1
4.97536	2.7081	0.326168	4.97536	0.768408	0.235584		4.9754	4.74083	1.10968			4.97536	10604.7	10138.7	4.97536	10324.5	10078.2		4.9754	10469.5	10129.8
5.01065	2.69622	0.203826	5.01065	0.687849	0.191014		5.0106	4.83751	1.06812			5.01065	10603	10122.3	5.01065	10314.5	10071.9		5.0106	10478.5	10125.2
5.04593	2.57701	0.122679	5.04593	0.559839	0.152924		5.0459	4.87791	1.04787			5.04593	10586.4	10111.5	5.04593	10298.7	10066.5		5.0459	10482.3	10123
5.08122	2.42051	0.092264	5.08122	0.440082	0.119417		5.0812	4.83444	1.04811			5.08122	10564.5	10107.4	5.08122	10284	10061.7		5.0812	10478.2	10123
5.11651	2.34177	0.114647	5.11651	0.400365	0.086298		5.1165	4.74032	1.02605			5.11651	10553.5	10110.4	5.11651	10279.1	10057		5.1165	10469.4	10120.6
5.15179	2.34775	0.126077	5.15179	0.470418	0.082603		5.1518	4.72243	0.985906			5.15179	10554.3	10112	5.15179	10287.7	10056.5		5.1518	10467.8	10116.2
5.18708	2.42256	0.106547	5.18708	0.561395	0.106916		5.1871	4.86273	0.956468			5.18708	10564.8	10109.3	5.18708	10298.9	10060		5.1871	10480.9	10112.9
5.22237	2.35669	0.128338	5.22237	0.617723	0.133054		5.2224	5.03941	0.954528			5.22237	10555.6	10112.3	5.22237	10305.9	10063.7		5.2224	10497.4	10112.7
5.25765	2.11202	0.229173	5.25765	0.621079	0.167195		5.2577	5.13472	0.969397			5.25765	10521.4	10125.7	5.25765	10306.3	10068.5		5.2577	10506.3	10114.3
5.29294	1.76107	0.412226	5.29294	0.600649	0.193355		5.2929	5.11121	0.961649			5.29294	10472.3	10150.2	5.29294	10303.8	10072.2		5.2929	10504.1	10113.5
5.32822	1.42189	0.650285	5.32822	0.586576	0.208486		5.3282	5.09286	0.947508			5.32822	10424.9	10182	5.32822	10302	10074.4		5.3282	10502.3	10111.9
5.36351	1.18592	0.932406	5.36351	0.616896	0.221559		5.3635	5.2393	0.931491			5.36351	10391.9	10219.7	5.36351	10305.8	10076.2		5.3635	10516	10110.2
5.3988	0.986141	1.23318	5.3988	0.707954	0.256222		5.3988	5.57228	0.921184			5.3988	10363.9	10259.8	5.3988	10317	10081.1		5.3988	10547.1	10109.1
5.43408	0.820037	1.51875					5.4341	5.90214	0.927139			5.43408	10340.7	10298					5.4341	10577.9	10109.7
5.46937	0.696136	1.70511					5.4694	6.14654	0.959008			5.46937	10323.4	10322.9					5.4694	10600.7	10113.2
5.50466	0.679307	1.68947					5.5047	6.3152	0.980916			5.50466	10321	10320.8					5.5047	10616.5	10115.6
5.53994	0.625374	1.45694					5.5399	6.42632	0.984267			5.53994	10313.5	10289.7					5.5399	10626.8	10116
5.57523	0.441397	1.09173					5.5752	6.43938	0.961476			5.57523	10287.8	10241					5.5752	10628.1	10113.5
5.61052	0.299031	0.703105					5.6105	6.44617	0.937237			5.61052	10267.9	10189					5.6105	10628.7	10110.8
5.6458	0.295919	0.381511					5.6458	6.44812	0.915183			5.6458	10267.4	10146.1					5.6458	10628.9	10108.4
5.68109	0.362747	0.177229					5.6811	6.39712	0.910549			5.68109	10276.8	10118.8					5.6811	10624.1	10107.9
5.71637	0.390268	0.047184					5.7164	6.20922	0.901643			5.71637	10280.6	10101.4					5.7164	10606.6	10106.9
5.75166	0.31759	0					5.7517	5.86583	0.871422			5.75166	10270.4	10095.1					5.7517	10574.5	10103.6
5.78695	0.173077	0.031321					5.7869	5.39008	0.848258			5.78695	10250.2	10099.3					5.7869	10530.1	10101
5.82223	0.03596	0.108703					5.8222	4.94146	0.842403			5.82223	10231.1	10109.6					5.8222	10488.2	10100.4
5.85752	0	0.208183					5.8575	4.67506	0.852601			5.85752	10226	10122.9					5.8575	10463.3	10101.5
5.89281	0.092461	0.276477					5.8928	4.52501	0.870075			5.89281	10239	10132					5.8928	10449.3	10103.4
							5.9281	4.39036	0.891673										5.9281	10436.8	10105.8
							5.9634	4.38463	0.977765										5.9634	10436.2	10115.3
							5.9987	4.48384	1.09055										5.9987	10445.5	10127.7
							6.0339	4.58057	1.20046										6.0339	10454.5	10139.7
							6.0692	4.56152	1.28875										6.0692	10452.7	10149.4
							6.1045	4.42107	1.35454										6.1045	10439.6	10156.6
							6.1398	4.27047	1.39489										6.1398	10425.6	10161.1
							6.1751	4.20338	1.38108										6.1751	10419.3	10159.6
							6.2104	4.22063	1.3183										6.2104	10420.9	10152.7
							6.2457	4.1949	1.27063										6.2457	10418.5	10147.4
							6.281	4.15824	1.26785										6.281	10415.1	10147.1
							6.3162	4.1064	1.31879										6.3162	10410.3	10152.7
							6.3515	4.05168	1.42953										6.3515	10405.1	10164.9
							6.3868	4.06217	1.58226										6.3868	10406.1	10181.7
							6.4221	4.16316	1.80975										6.4221	10415.6	10206.6
							6.4574	4.29153	2.10842										6.4574	10427.5	10239.4
							6.4927	4.35327	2.36563										6.4927	10433.3	10267.7
							6.528	4.46919	2.59769										6.528	10444.1	10293.2
							6.5632	4.60993	2.81966										6.5632	10457.3	10317.6
							6.5985	4.68005	3.03663										6.5985	10463.8	10341.4
							6.6338	4.70067	3.23742										6.6338	10465.7	10363.4
							6.6691	4.68769	3.4366										6.6691	10464.5	10385.3
							6.7044	4.56286	3.59594										6.7044	10452.9	10402.8
							6.7397	4.38246	3.71985										6.7397	10436	10416.4
							6.775	4.32902	3.74844										6.775	10431	10419.6
							6.8102	4.35791	3.66114										6.8102	10433.7	10410
							6.8455	4.40226	3.50307										6.8455	10437.9	10392.6
							6.8808	4.33816	3.40999										6.8808	10431.9	10382.4
							6.9161	4.17323	3.32969										6.9161	10416.5	10373.6
							6.9514	4.0165	3.16423										6.9514	10401.9	10355.4
							6.9867	3.89478	2.9287										6.9867	10390.5	10329.5
							7.022	3.77911	2.67349										7.022	10379.7	10301.5
							7.0573	3.66094	2.42858										7.0573	10368.7	10274.6
							7.0925	3.53383	2.22627										7.0925	10356.8	10252.4
							7.1278	3.37862	2.08608										7.1278	10342.3	10237
							7.1631	3.29098	2.06929										7.1631	10334.1	10235.1
							7.1984	3.30253	2.16548										7.1984	10335.2	10245.7
							7.2337	3.36211	2.33158										7.2337	10340.8	10263.9
							7.269	3.41915	2.45794										7.269	10346.1	10277.8
							7.3043	3.37646	2.52438										7.3043	10342.1	10285.1
							7.3395	3.25231	2.53815										7.3395	10330.5	10286.6
							7.3748	3.18591	2.56389										7.3748	10324.3	10289.5
							7.4101	3.13826	2.62092										7.4101	10319.9	10295.7
							7.4454	3.09726	2.71466										7.4454	10316	10306
							7.4807	3.05047	2.78752										7.4807	10311.7	10314
							7.516	2.99497	2.80603										7.516	10306.5	10316.1
							7.5513	2.93245	2.81717										7.5513	10300.7	10317.3
							7.5865	3.0006	2.77455										7.5865	10307	10312.6
							7.6218	3.15894	2.69538										7.6218	10321.8	10303.9
							7.6571	3.33845	2.59579										7.6571	10338.6	10293
							7.6924	3.43741	2.49107										7.6924	10347.8	10281.5
							7.7277	3.44255	2.38808										7.7277	10348.3	10270.2
							7.763	3.37979	2.31008										7.763	10342.4	10261.6
							7.7983	3.32688	2.31974										7.7983	10337.5	10262.6
							7.8335	3.25612	2.33577										7.8335	10330.9	10264.4
							7.8688	3.17553	2.42694										7.8688	10323.4	10274.4
							7.9041	3.08425	2.5714										7.9041	10314.8	10290.3
							7.9394	3.0375	2.788										7.9394	10310.5	10314.1
							7.9747	3.13047	3.08926										7.9747	10319.1	10347.2
							8.01	3.18555	3.30989										8.01	10324.3	10371.4
							8.0453	3.21335	3.43805										8.0453	10326.9	10385.5
							8.0806	3.29379	3.51624										8.0806	10334.4	10394.1
							8.1158	3.39022	3.56643										8.1158	10343.4	10399.6
							8.1511	3.39615	3.57703										8.1511	10343.9	10400.7
							8.1864	3.34609	3.5426										8.1864	10339.3	10396.9
							8.2217	3.31113	3.51139										8.2217	10336	10393.5
							8.257	3.30021	3.52547										8.257	10335	10395.1
							8.2923	3.30751	3.60636										8.2923	10335.7	10403.9
							8.3276	3.31682	3.69486										8.3276	10336.5	10413.7
							8.3628	3.28096	3.75693										8.3628	10333.2	10420.5
							8.3981	3.22888	3.83773										8.3981	10328.3	10429.4
							8.4334	3.20606	3.91856										8.4334	10326.2	10438.2
							8.4687	3.19056	3.90434										8.4687	10324.8	10436.7
							8.504	3.16334	3.75071										8.504	10322.2	10419.8
							8.5393	3.15325	3.44686										8.5393	10321.3	10386.4
							8.5746	3.07174	3.02827										8.5746	10313.7	10340.5
							8.6098	3.03587	2.56318										8.6098	10310.3	10289.4
							8.6451	2.98624	2.16627										8.6451	10305.7	10245.8
							8.6804	2.83035	1.89868										8.6804	10291.1	10216.4
							8.7157	2.68921	1.77491										8.7157	10278	10202.8
							8.751	2.56681	1.65851										8.751	10266.5	10190
							8.7863	2.53519	1.49275										8.7863	10263.6	10171.8
							8.8216	2.67299	1.29873										8.8216	10276.4	10150.5
							8.8569	2.78794	1.15826										8.8569	10287.2	10135.1
							8.8921	2.75301	1.13759										8.8921	10283.9	10132.8
							8.9274	2.58743	1.19033										8.9274	10268.4	10138.6
							8.9627	2.40866	1.33807										8.9627	10251.8	10154.8
							8.998	2.449	1.57051										8.998	10255.5	10180.4
							9.0333	2.56576	1.82225										9.0333	10266.4	10208
							9.0686	2.58876	1.9409										9.0686	10268.6	10221
							9.1039	2.46638	1.89655										9.1039	10257.1	10216.2
							9.1391	2.28792	1.79425										9.1391	10240.5	10204.9
							9.1744	2.23983	1.6579										9.1744	10236	10190
							9.2097	2.35732	1.56793										9.2097	10247	10180.1
							9.245	2.50737	1.52256										9.245	10261	10175.1
							9.2803	2.62303	1.51274										9.2803	10271.8	10174
							9.3156	2.74627	1.4848										9.3156	10283.3	10171
							9.3509	2.83628	1.43996										9.3509	10291.7	10166
							9.3861	2.86676	1.35508										9.3861	10294.5	10156.7
							9.4214	2.846	1.31115										9.4214	10292.6	10151.9
							9.4567	2.80573	1.32753										9.4567	10288.8	10153.7
							9.492	2.78433	1.40526										9.492	10286.8	10162.2
							9.5273	2.75345	1.5617										9.5273	10283.9	10179.4
							9.5626	2.76663	1.81063										9.5626	10285.2	10206.7
							9.5979	2.78707	2.06503										9.5979	10287.1	10234.7
							9.6331	2.73883	2.24903										9.6331	10282.6	10254.9
							9.6684	2.6686	2.33005										9.6684	10276	10263.8
							9.7037	2.61133	2.37826										9.7037	10270.7	10269.1
							9.739	2.50683	2.4373										9.739	10260.9	10275.6
							9.7743	2.40723	2.51303										9.7743	10251.6	10283.9
							9.8096	2.33758	2.58346										9.8096	10245.1	10291.6
							9.8449	2.26296	2.6224										9.8449	10238.2	10295.9
							9.8802	2.24849	2.60097										9.8802	10236.8	10293.5
							9.9154	2.21198	2.48816										9.9154	10233.4	10281.1
							9.9507	2.15555	2.32484										9.9507	10228.1	10263.2
							9.986	2.1223	2.1314										9.986	10225	10242
							10.0213	2.0548	1.90226										10.0213	10218.7	10216.8
							10.0566	1.99107	1.66564										10.0566	10212.8	10190.8
							10.0919	2.00178	1.44378										10.0919	10213.8	10166.4
							10.1272	2.04115	1.25033										10.1272	10217.5	10145.2
							10.1624	2.05216	1.14925										10.1624	10218.5	10134.1
							10.1977	2.05751	1.12262										10.1977	10219	10131.2
							10.233	2.06546	1.14452										10.233	10219.7	10133.6
							10.2683	2.05216	1.16343										10.2683	10218.5	10135.7
							10.3036	2.05817	1.1431										10.3036	10219	10133.4
							10.3389	2.01765	1.07456										10.3389	10215.3	10125.9
							10.3742	1.82782	0.97303										10.3742	10197.5	10114.7
							10.4094	1.62459	0.882686										10.4094	10178.6	10104.8
							10.4447	1.51034	0.796757										10.4447	10167.9	10095.4
							10.48	1.51044	0.738419										10.48	10167.9	10089
							10.5153	1.60044	0.683522										10.5153	10176.3	10083
							10.5506	1.69198	0.631056										10.5506	10184.9	10077.2
							10.5859	1.67518	0.58714										10.5859	10183.3	10072.4
							10.6212	1.54686	0.53838										10.6212	10171.3	10067
							10.6564	1.37502	0.489475										10.6564	10155.3	10061.6
							10.6917	1.25283	0.435188										10.6917	10143.9	10055.7
							10.727	1.20657	0.372906										10.727	10139.5	10048.8
							10.7623	1.22257	0.313183										10.7623	10141	10042.3
							10.7976	1.27934	0.257439										10.7976	10146.3	10036.2
							10.8329	1.29453	0.231225										10.8329	10147.7	10033.3
							10.8682	1.21797	0.234239										10.8682	10140.6	10033.6
							10.9035	1.09633	0.241514										10.9035	10129.2	10034.4
							10.9387	1.00722	0.235987										10.9387	10120.9	10033.8
							10.974	0.939718	0.203198										10.974	10114.6	10030.2
							11.0093	0.8699	0.159137										11.0093	10108.1	10025.4
							11.0446	0.806134	0.122314										11.0446	10102.2	10021.3
							11.0799	0.748794	0.097001										11.0799	10096.8	10018.5
							11.1152	0.686924	0.079373										11.1152	10091	10016.6
							11.1505	0.592619	0.073518										11.1505	10082.2	10016
							11.1857	0.460963	0.0798										11.1857	10069.9	10016.6
							11.221	0.337287	0.091856										11.221	10058.4	10018
							11.2563	0.271486	0.093978										11.2563	10052.2	10018.2
							11.2916	0.210836	0.073718										11.2916	10046.6	10016
							11.3269	0.156004	0.038644										11.3269	10041.5	10012.1
							11.3622	0.103549	0.011373										11.3622	10036.6	10009.1
							11.3975	0.057853	0.009442										11.3975	10032.3	10008.9
							11.4327	0.039761	0.009324										11.4327	10030.6	10008.9
							11.468	0.030132	0.007576										11.468	10029.7	10008.7
							11.5033	0	0										11.5033	10026.9	10007.9

## Sheet: Fig. 3d
					NORM												RAW
	WT-mNG			WT-mNG				Δexon3-mNG				WT-mNG			WT-mNG				Δexon3-mNG
LinePlot MTOC-associated speck			LinePlot MTOC-distal speck				LinePlot MTOC-distal speck				LinePlot MTOC-associated speck			LinePlot MTOC-distal speck				LinePlot MTOC-distal speck
Distance	NLRP3 WT	Tubulin	Distance	NLRP3 WT	Tubulin		Distance	NLRP3 WT	Tubulin		Distance	NLRP3 WT	Tubulin	Distance	NLRP3 WT	Tubulin		Distance	NLRP3 WT	Tubulin
0	2.70423	14.1357	0	0.472995	2.55134		0	0.215715	0		0	113.273	334.579	0	74.455	272.995		0	244.335	214.099
0.03529	3.08999	13.9641	0.03529	0.810296	1.58684		0.03529	0.197265	0.295621		0.03529	117.428	332.583	0.03529	76.374	259.656		0.03529	256.416	220.968
0.07057	3.33314	13.4742	0.07057	0.983253	0.872018		0.07057	0.13298	0.514341		0.07057	120.047	326.884	0.07057	77.358	249.77		0.07057	255.926	229.552
0.10586	3.41011	12.8569	0.10586	0.889216	0.305062		0.10586	0.0539	0.627103		0.10586	120.876	319.704	0.10586	76.823	241.929		0.10586	248.766	238.39
0.14115	3.23658	12.4653	0.14115	0.661947	0.127043		0.14115	0.007991	0.743414		0.14115	119.007	315.149	0.14115	75.53	239.467		0.14115	244.133	246.553
0.17643	2.88545	12.3341	0.17643	0.513598	0.338106		0.17643	0	1.22729		0.17643	115.225	313.622	0.17643	74.686	242.386		0.17643	246.24	247.5
0.21172	2.54481	11.8315	0.21172	0.724345	0.606797		0.21172	0.035996	2.04494		0.21172	111.556	307.776	0.21172	75.885	246.102		0.21172	245.753	241.664
0.247	2.17688	10.5077	0.247	1.02913	0.824946		0.247	0.105847	3.24924		0.247	107.593	292.378	0.247	77.619	249.119		0.247	244.333	234.329
0.28229	1.91413	8.65869	0.28229	1.3434	0.697904		0.28229	0.147849	4.44015		0.28229	104.763	270.87	0.28229	79.407	247.362		0.28229	248.934	227.586
0.31758	1.80811	6.93439	0.31758	1.6053	0.497903		0.31758	0.219275	5.60674		0.31758	103.621	250.813	0.31758	80.897	244.596		0.31758	259.732	217.995
0.35286	1.96473	5.72446	0.35286	1.89444	0.245626		0.35286	0.360792	6.8432		0.35286	105.308	236.739	0.35286	82.542	241.107		0.35286	275.03	202.768
0.38815	2.20353	4.83579	0.38815	2.01976	0.113666		0.38815	0.501449	8.23752		0.38815	107.88	226.402	0.38815	83.255	239.282		0.38815	293.463	187.511
0.42344	2.14039	4.07444	0.42344	2.46217	0.143818		0.42344	0.577085	9.55798		0.42344	107.2	217.546	0.42344	85.772	239.699		0.42344	320.463	176.485
0.45872	1.76317	3.30338	0.45872	3.72367	0.527838		0.45872	0.548082	10.6176		0.45872	103.137	208.577	0.45872	92.949	245.01		0.45872	355.313	163.627
0.49401	1.32997	2.76504	0.49401	6.36548	0.899856		0.49401	0.481602	11.2849		0.49401	98.471	202.315	0.49401	107.979	250.155		0.49401	396.4	146.949
0.52929	1.27371	3.01186	0.52929	11.1044	1.08887		0.52929	0.435693	11.4919		0.52929	97.865	205.186	0.52929	134.94	252.769		0.52929	440.325	135.682
0.56458	1.64192	3.78524	0.56458	18.1983	1.16204		0.56458	0.446415	11.4254		0.56458	101.831	214.182	0.56458	175.299	253.781		0.56458	490.984	141.886
0.59987	2.02155	4.66462	0.59987	28.1331	1.30391		0.59987	0.514931	11.3288		0.59987	105.92	224.411	0.59987	231.821	255.743		0.59987	550.306	153.551
0.63515	2.38624	5.4276	0.63515	40.5622	1.54801		0.63515	0.609973	11.736		0.63515	109.848	233.286	0.63515	302.534	259.119		0.63515	624.69	165.648
0.67044	2.71444	5.79194	0.67044	54.5498	2.04577		0.67044	0.74226	12.6623		0.67044	113.383	237.524	0.67044	382.113	266.003		0.67044	732.211	176.018
0.70573	2.6747	5.68113	0.70573	68.7117	2.7491		0.70573	0.913736	13.6885		0.70573	112.955	236.235	0.70573	462.684	275.73		0.70573	907.057	184.656
0.74101	2.18208	5.06456	0.74101	81.7077	3.40449		0.74101	1.14497	14.6621		0.74101	107.649	229.063	0.74101	536.622	284.794		0.74101	1197.01	192.825
0.7763	1.50052	3.86175	0.7763	91.955	3.82762		0.7763	1.43228	15.3489		0.7763	100.308	215.072	0.7763	594.922	290.646		0.7763	1664.75	201.408
0.81158	0.769015	2.29659	0.81158	98.1001	3.95018		0.81158	1.83025	15.8998		0.81158	92.429	196.866	0.81158	629.883	292.341		0.81158	2434.24	209.726
0.84687	0.169902	0.841041	0.84687	100	4.00065		0.84687	2.39696	16.3806		0.84687	85.976	179.935	0.84687	640.692	293.039		0.84687	3693.71	223.062
0.88216	0	0	0.88216	97.7547	3.98258		0.88216	3.09544	16.687		0.88216	84.146	170.152	0.88216	627.918	292.789		0.88216	5410.37	237.164
0.91744	0.124223	0.068604	0.91744	92.1533	4.09574		0.91744	3.90051	16.8859		0.91744	85.484	170.95	0.91744	596.05	294.354		0.91744	7433.85	249.258
0.95273	0.357537	0.84276	0.95273	83.989	4.63175		0.95273	4.81879	17.1487		0.95273	87.997	179.955	0.95273	549.601	301.767		0.95273	9521.55	262.969
0.98802	0.622324	1.52966	0.98802	73.4894	5.4679		0.98802	5.85951	17.1971		0.98802	90.849	187.945	0.98802	489.866	313.331		0.98802	11361.2	274.333
1.0233	0.96807	1.72163	1.0233	61.2306	5.89993		1.0233	6.99201	16.92		1.0233	94.573	190.178	1.0233	420.122	319.306		1.0233	12729	283.501
1.05859	1.18495	1.46827	1.05859	48.2674	5.79017		1.05859	8.35764	16.3903		1.05859	96.909	187.231	1.05859	346.371	317.788		1.05859	13591.6	291.414
1.09387	1.45206	1.24131	1.09387	36.1378	5.12061		1.09387	10.6954	15.6226		1.09387	99.786	184.591	1.09387	277.362	308.528		1.09387	14004	293.954
1.12916	1.6694	1.11975	1.12916	25.6191	4.13001		1.12916	14.6948	14.5105		1.12916	102.127	183.177	1.12916	217.518	294.828		1.12916	14088.4	290.577
1.16445	1.68862	0.937412	1.16445	17.4154	3.27		1.16445	21.2672	13.2786		1.16445	102.334	181.056	1.16445	170.845	282.934		1.16445	13827	282.022
1.19973	1.57721	0.766075	1.19973	11.6354	2.54729		1.19973	30.2212	12.1279		1.19973	101.134	179.063	1.19973	137.961	272.939		1.19973	13189.9	271.704
1.23502	1.46654	0.794961	1.23502	8.48543	1.74931		1.23502	41.1177	11.337		1.23502	99.942	179.399	1.23502	120.04	261.903		1.23502	12090.8	261.524
1.27031	1.78035	1.13669	1.27031	7.33537	0.944975		1.27031	52.9014	11.442		1.27031	103.322	183.374	1.27031	113.497	250.779		1.27031	10545.8	254.707
1.30559	2.2103	1.81963	1.30559	6.98471	0.336515		1.30559	64.8969	12.9351		1.30559	107.953	191.318	1.30559	111.502	242.364		1.30559	8680.1	255.056
1.34088	2.45782	3.11279	1.34088	6.66235	0		1.34088	75.8884	15.0429		1.34088	110.619	206.36	1.34088	109.668	237.71		1.34088	6672.96	259.574
1.37616	2.49013	5.25678	1.37616	6.16264	0.650181		1.37616	85.1891	17.0669		1.37616	110.967	231.299	1.37616	106.825	246.702		1.37616	4779.39	264.136
1.41145	2.23723	8.36278	1.41145	5.50333	2.17578		1.41145	92.7196	18.3879		1.41145	108.243	267.428	1.41145	103.074	267.801		1.41145	3226.37	265.466
1.44674	1.95684	11.8224	1.44674	4.93349	3.59668		1.44674	97.7668	18.7281		1.44674	105.223	307.67	1.44674	99.832	287.452		1.44674	2202.11	264.126
1.48202	1.80913	15.2302	1.48202	4.3647	4.69747		1.48202	100	18.4375		1.48202	103.632	347.31	1.48202	96.596	302.676		1.48202	1669.9	265.506
1.51731	1.54676	17.9262	1.51731	3.87782	5.48735		1.51731	99.6547	17.8524		1.51731	100.806	378.67	1.51731	93.826	313.6		1.51731	1350.71	273.74
1.5526	1.2919	19.4234	1.5526	3.14943	6.02632		1.5526	96.8713	17.4668		1.5526	98.061	396.086	1.5526	89.682	321.054		1.5526	1090.25	279.144
1.58788	1.01106	19.7548	1.58788	2.25828	6.19154		1.58788	92.0156	17.3051		1.58788	95.036	399.94	1.58788	84.612	323.339		1.58788	889.379	276.832
1.62317	0.862693	18.3444	1.62317	1.59423	6.03796		1.62317	85.7741	17.7465		1.62317	93.438	383.534	1.62317	80.834	321.215		1.62317	746.28	269.707
1.65845	1.08254	15.6704	1.65845	1.30843	5.78843		1.65845	78.0734	18.1376		1.65845	95.806	352.43	1.65845	79.208	317.764		1.65845	656.939	262.039
1.69374	1.47601	12.5455	1.69374	1.48015	5.53254		1.69374	68.7188	18.1178		1.69374	100.044	316.082	1.69374	80.185	314.225		1.69374	624.39	262.39
1.72903	1.88275	9.48597	1.72903	1.86807	5.01888		1.72903	58.469	17.6426		1.72903	104.425	280.493	1.72903	82.392	307.121		1.72903	600.178	270.846
1.76431	2.40128	7.42167	1.76431	2.14333	4.63471		1.76431	47.5523	17.0126		1.76431	110.01	256.481	1.76431	83.958	301.808		1.76431	571.919	288.052
1.7996	2.68891	6.78644	1.7996	2.45444	4.58822		1.7996	36.7786	16.4461		1.7996	113.108	249.092	1.7996	85.728	301.165		1.7996	535.341	303.417
1.83489	2.78463	7.7842	1.83489	2.98104	5.20109		1.83489	27.5172	16.0412		1.83489	114.139	260.698	1.83489	88.724	309.641		1.83489	493.145	310.254
1.87017	2.48874	9.57607	1.87017	3.71822	5.84794		1.87017	20.1698	15.4997		1.87017	110.952	281.541	1.87017	92.918	318.587		1.87017	450.668	321.816
1.90546	2.21448	11.79	1.90546	4.50127	6.3452		1.90546	14.4912	15.135		1.90546	107.998	307.294	1.90546	97.373	325.464		1.90546	414.603	372.3
1.94074	2.2985	14.042	1.94074	5.2722	6.70254		1.94074	10.2839	15.0997		1.94074	108.903	333.489	1.94074	101.759	330.406		1.94074	382.774	457.854
1.97603	2.50406	15.7198	1.97603	5.86788	6.92806		1.97603	7.63605	14.9725		1.97603	111.117	353.005	1.97603	105.148	333.525		1.97603	352.313	568.979
2.01132	2.73811	16.5426	2.01132	6.14964	6.9551		2.01132	6.1616	14.6309		2.01132	113.638	362.576	2.01132	106.751	333.899		2.01132	330.288	691.715
2.0466	3.04059	16.5281	2.0466	6.3189	6.68692		2.0466	5.53758	13.9814		2.0466	116.896	362.407	2.0466	107.714	330.19		2.0466	320.054	794.336
2.08189	3.44325	15.9272	2.08189	6.60734	6.19451		2.08189	5.14757	13.3046		2.08189	121.233	355.417	2.08189	109.355	323.38		2.08189	315.728	863.324
2.11718	4.10541	15.5905	2.11718	6.75885	5.72488		2.11718	4.70223	13.2875		2.11718	128.365	351.501	2.11718	110.217	316.885		2.11718	318.477	893.902
2.15246	5.61001	16.3189	2.15246	6.89472	5.49653		2.15246	4.2096	13.8934		2.15246	144.571	359.974	2.15246	110.99	313.727		2.15246	325.138	873.02
2.18775	7.67103	18.6678	2.18775	7.29003	5.46761		2.18775	3.73912	14.506		2.18775	166.77	387.296	2.18775	113.239	313.327		2.18775	325.625	793.185
2.22303	9.82618	22.7931	2.22303	7.57688	5.37643		2.22303	3.2953	15.0497		2.22303	189.983	435.282	2.22303	114.871	312.066		2.22303	327.625	675.789
2.25832	11.9128	28.7002	2.25832	7.79694	5.09986		2.25832	2.87515	15.5192		2.25832	212.458	503.993	2.25832	116.123	308.241		2.25832	326.197	550.662
2.29361	13.9568	36.3367	2.29361	7.6841	4.97188		2.29361	2.50459	16.0984		2.29361	234.474	592.821	2.29361	115.481	306.471		2.29361	321.505	454.139
2.32889	16.1079	45.9706	2.32889	7.31094	4.93724		2.32889	2.22279	17.0822		2.32889	257.643	704.883	2.32889	113.358	305.992		2.32889	319.443	412.364
2.36418	18.4153	56.9508	2.36418	7.04078	4.70282		2.36418	2.07307	18.4727		2.36418	282.496	832.605	2.36418	111.821	302.75		2.36418	318.412	416.775
2.39947	20.2656	67.2637	2.39947	6.97768	4.25467		2.39947	1.97697	19.6804		2.39947	302.425	952.565	2.39947	111.462	296.552		2.39947	320.072	447.944
2.43475	21.4503	75.5582	2.43475	6.99438	3.64013		2.43475	1.87424	20.3722		2.43475	315.185	1049.05	2.43475	111.557	288.053		2.43475	317.918	485.465
2.47004	21.9614	80.4326	2.47004	7.09439	2.888		2.47004	1.74441	20.6255		2.47004	320.691	1105.75	2.47004	112.126	277.651		2.47004	311.581	511.206
2.50532	21.5381	81.1426	2.50532	6.9928	2.18684		2.50532	1.62994	20.3807		2.50532	316.131	1114	2.50532	111.548	267.954		2.50532	300.18	520.249
2.54061	20.1644	78.1647	2.54061	6.85306	1.63066		2.54061	1.58613	19.513		2.54061	301.335	1079.37	2.54061	110.753	260.262		2.54061	285.16	525.312
2.5759	18.3617	72.1078	2.5759	6.61665	1.43529		2.5759	1.67789	18.3163		2.5759	281.918	1008.91	2.5759	109.408	257.56		2.5759	273.541	535.685
2.61118	16.87	65.1254	2.61118	5.99584	1.5906		2.61118	1.79304	17.187		2.61118	265.852	927.692	2.61118	105.876	259.708		2.61118	268.295	550.883
2.64647	15.7578	58.8719	2.64647	5.17711	2.33391		2.64647	1.80475	16.0701		2.64647	253.872	854.951	2.64647	101.218	269.988		2.64647	269.512	568.635
2.68176	15.1242	54.8134	2.68176	4.82311	3.88829		2.68176	1.67824	14.8771		2.68176	247.047	807.743	2.68176	99.204	291.485		2.68176	277.224	589.321
2.71704	15.2377	52.1462	2.71704	5.12596	6.05973		2.71704	1.5069	13.9589		2.71704	248.27	776.718	2.71704	100.927	321.516		2.71704	287.607	603.671
2.75233	15.6649	50.1184	2.75233	5.47187	8.55821		2.75233	1.44613	13.5463		2.75233	252.871	753.13	2.75233	102.895	356.07		2.75233	296.224	606.88
2.78761	15.8524	48.6595	2.78761	5.41422	11.3333		2.78761	1.41158	13.63		2.78761	254.891	736.16	2.78761	102.567	394.45		2.78761	300.913	589.449
2.8229	15.7478	46.7121	2.8229	5.05758	13.999		2.8229	1.44738	14.045		2.8229	253.764	713.508	2.8229	100.538	431.316		2.8229	302.221	547.518
2.85819	15.4863	45.2637	2.85819	5.19626	15.9498		2.85819	1.58316	14.7526		2.85819	250.948	696.66	2.85819	101.327	458.296		2.85819	301.696	487.608
2.89347	15.196	45.4025	2.89347	5.40473	16.8396		2.89347	1.75687	15.8931		2.89347	247.821	698.275	2.89347	102.513	470.601		2.89347	302.095	416.313
2.92876	15.1465	45.7327	2.92876	5.14933	16.355		2.92876	1.93064	17.5003		2.92876	247.288	702.116	2.92876	101.06	463.899		2.92876	307.853	352.98
2.96405	15.0962	45.6724	2.96405	4.68232	14.6911		2.96405	2.00734	18.9454		2.96405	246.746	701.414	2.96405	98.403	440.888		2.96405	310.02	310.262
2.99933	14.9423	45.6209	2.99933	4.32884	12.4354		2.99933	1.98171	19.6457		2.99933	245.088	700.815	2.99933	96.392	409.692		2.99933	306.191	288.845
3.03462	14.6614	45.0436	3.03462	4.19104	10.288		3.03462	1.82767	19.517		3.03462	242.063	694.1	3.03462	95.608	379.993		3.03462	297.314	289.323
3.0699	13.7583	43.4688	3.0699	3.82579	8.37152		3.0699	1.5715	18.414		3.0699	232.335	675.782	3.0699	93.53	353.488		3.0699	289.356	319.719
3.10519	12.3417	41.6135	3.10519	3.17914	6.70847		3.10519	1.31108	16.7212		3.10519	217.078	654.201	3.10519	89.851	330.488		3.10519	282.14	373.984
3.14048	10.7589	39.8019	3.14048	2.48661	5.35409		3.14048	1.1303	14.7064		3.14048	200.029	633.129	3.14048	85.911	311.757		3.14048	274.515	435.551
3.17576	9.38991	38.1864	3.17576	1.84259	4.49711		3.17576	1.06402	12.5783		3.17576	185.284	614.337	3.17576	82.247	299.905		3.17576	270.652	499.995
3.21105	8.67298	36.3312	3.21105	1.32882	4.22936		3.21105	1.10608	10.6964		3.21105	177.562	592.757	3.21105	79.324	296.202		3.21105	269.124	566.721
3.24634	8.19624	35.0862	3.24634	1.03282	3.89328		3.24634	1.15706	9.34525		3.24634	172.427	578.275	3.24634	77.64	291.554		3.24634	264.935	628.695
3.28162	7.65413	34.7734	3.28162	0.836661	3.45662		3.28162	1.16911	8.54542		3.28162	166.588	574.637	3.28162	76.524	285.515		3.28162	259.36	676.481
3.31691	7.26994	34.7583	3.31691	0.795531	2.88315		3.31691	1.16736	8.50689		3.31691	162.45	574.461	3.31691	76.29	277.584		3.31691	253.388	691.741
3.35219	7.20301	34.4312	3.35219	0.726278	2.20362		3.35219	1.19074	9.16113		3.35219	161.729	570.657	3.35219	75.896	268.186		3.35219	248.721	667.676
3.38748	7.539	33.2073	3.38748	0.520804	1.50571		3.38748	1.18006	10.2502		3.38748	165.348	556.42	3.38748	74.727	258.534		3.38748	252.192	602.729
3.42277	8.05447	31.095	3.42277	0.367006	1.01056		3.42277	1.1158	11.3645		3.42277	170.9	531.85	3.42277	73.852	251.686		3.42277	259.314	516.904
3.45805	8.6403	29.041	3.45805	0.399699	0.930803		3.45805	1.02541	12.3323		3.45805	177.21	507.957	3.45805	74.038	250.583		3.45805	260.079	430.639
3.49334	9.79805	27.4514	3.49334	0.808187	1.32936		3.49334	0.984605	12.9899		3.49334	189.68	489.467	3.49334	76.362	256.095		3.49334	253.822	357.433
3.52863	11.5374	26.2338	3.52863	1.35729	1.88785		3.52863	0.954909	13.6038		3.52863	208.414	475.304	3.52863	79.486	263.819		3.52863	246.495	302.305
3.56391	13.5434	25.8569	3.56391	1.65258	2.25748		3.56391	0.939148	13.9454		3.56391	230.021	470.92	3.56391	81.166	268.931		3.56391	242.732	264.999
3.5992	15.3729	27.6126	3.5992	1.81376	2.53883		3.5992	0.97988	13.7866		3.5992	249.726	491.342	3.5992	82.083	272.822		3.5992	246.731	252.347
3.63448	16.9596	30.9325	3.63448	1.84241	3.03362		3.63448	1.05457	13.5603		3.63448	266.816	529.96	3.63448	82.246	279.665		3.63448	257.845	252.245
3.66977	18.375	35.3522	3.66977	1.62499	3.66219		3.66977	1.15821	13.2062		3.66977	282.062	581.37	3.66977	81.009	288.358		3.66977	269.848	253.174
3.70506	19.6068	41.2427	3.70506	1.41529	4.01627		3.70506	1.27469	13.1402		3.70506	295.329	649.888	3.70506	79.816	293.255		3.70506	278.1	265.446
3.74034	21.3717	47.7225	3.74034	1.22371	4.1551		3.74034	1.44839	14.0357		3.74034	314.339	725.261	3.74034	78.726	295.175		3.74034	284.556	290.055
3.77563	23.8634	54.474	3.77563	1.12141	3.87997		3.77563	1.65167	15.111		3.77563	341.177	803.795	3.77563	78.144	291.37		3.77563	291.418	319.205
3.81092	27.0151	60.8697	3.81092	1.19769	3.29834		3.81092	1.71458	15.8233		3.81092	375.124	878.189	3.81092	78.578	283.326		3.81092	291.922	349.607
3.8462	30.8097	67.6207	3.8462	1.51759	2.6021		3.8462	1.60031	15.9602		3.8462	415.995	956.717	3.8462	80.398	273.697		3.8462	289.282	372.51
3.88149	35.4965	75.7189	3.88149	2.10818	2.14498		3.88149	1.45197	15.8539		3.88149	466.476	1050.92	3.88149	83.758	267.375		3.88149	292.155	387.755
3.91677	41.2539	83.0592	3.91677	2.75606	2.27903		3.91677	1.33675	15.5742		3.91677	528.488	1136.3	3.91677	87.444	269.229		3.91677	302.436	399.772
3.95206	47.7893	88.1629	3.95206	2.99528	2.82784		3.95206	1.35255	14.9415		3.95206	598.881	1195.66	3.95206	88.805	276.819		3.95206	318.896	412.769
3.98735	55.0032	90.9402	3.98735	2.83059	3.37976		3.98735	1.40862	14.0918		3.98735	676.581	1227.97	3.98735	87.868	284.452		3.98735	335.586	423.431
4.02263	62.2249	91.7389	4.02263	2.5947	3.97339		4.02263	1.45142	13.146		4.02263	754.366	1237.26	4.02263	86.526	292.662		4.02263	350.446	430.903
4.05792	69.3466	92.2249	4.05792	2.6673	4.57282		4.05792	1.41882	12.6273		4.05792	831.073	1242.91	4.05792	86.939	300.952		4.05792	368.168	440.747
4.09321	76.5117	93.5101	4.09321	2.79983	5.09682		4.09321	1.3921	12.7138		4.09321	908.247	1257.86	4.09321	87.693	308.199		4.09321	383.891	466.552
4.12849	83.2328	95.3788	4.12849	2.61509	5.63131		4.12849	1.40301	12.7108		4.12849	980.64	1279.6	4.12849	86.642	315.591		4.12849	374.451	510.129
4.16378	89.6043	97.6306	4.16378	2.19096	6.29834		4.16378	1.46702	12.6729		4.16378	1049.27	1305.79	4.16378	84.229	324.816		4.16378	348.964	561.155
4.19906	95.0466	99.6018	4.19906	1.9549	7.13681		4.19906	1.51008	12.7653		4.19906	1107.88	1328.72	4.19906	82.886	336.412		4.19906	334.326	617.47
4.23435	98.4811	100	4.23435	1.9825	8.10557		4.23435	1.46538	13.1725		4.23435	1144.88	1333.35	4.23435	83.043	349.81		4.23435	352.726	674.723
4.26964	99.8948	98.3267	4.26964	1.98566	9.08909		4.26964	1.35979	13.5513		4.26964	1160.11	1313.89	4.26964	83.061	363.412		4.26964	387.61	735.355
4.30492	100	95.453	4.30492	1.86192	9.74419		4.30492	1.3304	13.8314		4.30492	1161.24	1280.46	4.30492	82.357	372.472		4.30492	416.006	799.08
4.34021	98.7716	91.5904	4.34021	1.67385	10.0703		4.34021	1.45909	14.117		4.34021	1148.01	1235.53	4.34021	81.287	376.982		4.34021	429.068	873.134
4.3755	95.7692	86.806	4.3755	1.55942	9.86675		4.3755	1.62707	14.7507		4.3755	1115.67	1179.88	4.3755	80.636	374.167		4.3755	423.524	961.267
4.41078	91.0576	81.805	4.41078	1.42215	9.36957		4.41078	1.72298	16.4493		4.41078	1064.92	1121.71	4.41078	79.855	367.291		4.41078	410.098	1052.43
4.44607	84.5366	77.5443	4.44607	1.17308	8.81787		4.44607	1.79326	19.7934		4.44607	994.683	1072.15	4.44607	78.438	359.661		4.44607	396.615	1140.5
4.48135	76.6918	75.7022	4.48135	0.866542	7.97426		4.48135	2.00673	24.5002		4.48135	910.187	1050.72	4.48135	76.694	347.994		4.48135	387.631	1223.27
4.51664	67.7549	76.0512	4.51664	0.522913	7.46761		4.51664	2.44083	30.8768		4.51664	813.929	1054.78	4.51664	74.739	340.987		4.51664	380.989	1297.15
4.55193	58.4032	77.4038	4.55193	0.1828	7.37687		4.55193	3.14625	38.3701		4.55193	713.202	1070.52	4.55193	72.804	339.732		4.55193	374.565	1362.22
4.58721	49.7287	78.8905	4.58721	0.243089	7.2888		4.58721	4.05331	46.8491		4.58721	619.77	1087.81	4.58721	73.147	338.514		4.58721	370.783	1424.94
4.6225	42.9891	80.6404	4.6225	0.509203	7.129		4.6225	5.05104	55.9954		4.6225	547.178	1108.16	4.6225	74.661	336.304		4.6225	378.245	1487.82
4.65779	38.2403	83.0036	4.65779	0.760905	7.02416		4.65779	5.94645	65.4567		4.65779	496.029	1135.65	4.65779	76.093	334.854		4.65779	403.281	1546.25
4.69307	34.0668	86.1905	4.69307	0.806956	6.85756		4.69307	6.52662	74.8772		4.69307	451.077	1172.72	4.69307	76.355	332.55		4.69307	446.011	1590.53
4.72836	30.0604	89.4743	4.72836	0.4113	6.51114		4.72836	6.92524	83.6976		4.72836	407.924	1210.92	4.72836	74.104	327.759		4.72836	507.246	1618.18
4.76364	26.2616	92.835	4.76364	0.092279	6.28583		4.76364	7.31635	91.2548		4.76364	367.008	1250.01	4.76364	72.289	324.643		4.76364	575.356	1627.1
4.79893	23.22	95.5746	4.79893	0	6.04368		4.79893	7.72988	96.7936		4.79893	334.247	1281.88	4.79893	71.764	321.294		4.79893	650.54	1626.11
4.83422	21.186	96.6435	4.83422	0.208814	5.44874		4.83422	8.21564	99.7914		4.83422	312.339	1294.31	4.83422	72.952	313.066		4.83422	728.6	1612.15
4.8695	20.1916	95.7681	4.8695	0.526956	4.79704		4.8695	8.87139	100		4.8695	301.628	1284.13	4.8695	74.762	304.053		4.8695	799.42	1578.31
4.90479	19.7135	92.5078	4.90479	0.746492	4.34462		4.90479	9.45566	97.7562		4.90479	296.479	1246.2	4.90479	76.011	297.796		4.90479	845.011	1508.54
4.94008	19.5814	88.3963	4.94008	0.916109	4.33196		4.94008	9.93607	93.7305		4.94008	295.056	1198.38	4.94008	76.976	297.621		4.94008	852.261	1393.99
4.97536	19.2916	84.5934	4.97536	1.08133	4.60174		4.97536	10.2364	88.5072		4.97536	291.934	1154.14	4.97536	77.916	301.352		4.97536	819.272	1239.74
5.01065	18.6368	80.2195	5.01065	1.06235	5.3504		5.01065	10.2363	83.3988		5.01065	284.881	1103.27	5.01065	77.808	311.706		5.01065	751.216	1055.76
5.04593	17.5042	74.3714	5.04593	1.00171	6.36877		5.04593	9.89882	79.3446		5.04593	272.682	1035.24	5.04593	77.463	325.79		5.04593	666.748	876.512
5.08122	16.2263	67.0385	5.08122	0.845977	7.13066		5.08122	9.38416	76.6163		5.08122	258.918	949.945	5.08122	76.577	336.327		5.08122	583.381	736.097
5.11651	15.0236	59.3187	5.11651	0.792719	7.6345		5.11651	8.82289	75.3969		5.11651	245.964	860.148	5.11651	76.274	343.295		5.11651	517.57	655.687
5.15179	14.0231	51.1724	5.15179	0.845274	7.88591		5.15179	8.16986	75.9581		5.15179	235.188	765.391	5.15179	76.573	346.772		5.15179	466.79	631.134
5.18708	13.447	43.1088	5.18708	0.927007	8.26291		5.18708	7.56735	76.9178		5.18708	228.983	671.595	5.18708	77.038	351.986		5.18708	442.083	656.487
5.22237	13.0401	36.9875	5.22237	0.853008	8.66508		5.22237	7.03182	77.3329		5.22237	224.6	600.391	5.22237	76.617	357.548		5.22237	447.445	727.689
5.25765	12.3993	34.1769	5.25765	0.847032	8.94795		5.25765	6.50673	76.7399		5.25765	217.698	567.699	5.25765	76.583	361.46		5.25765	476.54	825.507
5.29294	11.417	33.8388	5.29294	1.25798	9.17246		5.29294	5.94065	74.5862		5.29294	207.118	563.766	5.29294	78.921	364.565		5.29294	524.542	915.384
5.32822	10.4109	34.1744	5.32822	1.84188	8.99654		5.32822	5.32896	70.5253		5.32822	196.281	567.669	5.32822	82.243	362.132		5.32822	582.545	988.314
5.36351	9.72656	33.9926	5.36351	2.19957	8.40839		5.36351	4.6304	64.7072		5.36351	188.91	565.555	5.36351	84.278	353.998		5.36351	630.867	1041.02
5.3988	9.66807	32.7569	5.3988	2.30205	8.00651		5.3988	3.85471	57.7039		5.3988	188.28	551.181	5.3988	84.861	348.44		5.3988	666.525	1073.66
5.43408	9.5924	31.0618	5.43408	2.2342	7.79053		5.43408	3.16235	51.2532		5.43408	187.465	531.464	5.43408	84.475	345.453		5.43408	686.8	1085.04
5.46937	9.14314	29.6457	5.46937	1.86421	7.45944		5.46937	2.60861	45.6131		5.46937	182.626	514.992	5.46937	82.37	340.874		5.46937	697.06	1083.67
5.50466	8.35992	28.9018	5.50466	1.37311	6.94787		5.50466	2.19532	40.6385		5.50466	174.19	506.338	5.50466	79.576	333.799		5.50466	721.853	1074.82
5.53994	7.91279	28.0208	5.53994	0.866894	6.45019		5.53994	1.89097	36.4345		5.53994	169.374	496.091	5.53994	76.696	326.916		5.53994	762.11	1057.41
5.57523	7.76526	26.6536	5.57523	0.592342	6.0606		5.57523	1.74587	33.7146		5.57523	167.785	480.187	5.57523	75.134	321.528		5.57523	778.985	1026.43
5.61051	7.89125	25.0138	5.61051	0.457879	5.82611		5.61051	1.66495	31.2559		5.61051	169.142	461.113	5.61051	74.369	318.285		5.61051	745.596	975.49
5.6458	8.07127	23.519	5.6458	0.388274	5.81034		5.6458	1.58902	28.9272		5.6458	171.081	443.726	5.6458	73.973	318.067		5.6458	667.688	900.593
5.68109	7.89765	22.4724	5.68109	0.291601	5.85836		5.68109	1.53505	26.3444		5.68109	169.211	431.552	5.68109	73.423	318.731		5.68109	580.808	804.19
5.71637	7.46733	21.7367	5.71637	0.114601	5.85727		5.71637	1.44508	23.4497		5.71637	164.576	422.994	5.71637	72.416	318.716		5.71637	504.852	695.462
5.75166	7.1304	21.242	5.75166	0.035681	6.0423		5.75166	1.31223	20.6892		5.75166	160.947	417.239	5.75166	71.967	321.275		5.75166	447.054	587.577
5.78695	6.93952	20.6701	5.78695	0.436611	6.1841		5.78695	1.22888	17.7764		5.78695	158.891	410.587	5.78695	74.248	323.236		5.78695	402.752	491.013
5.82223	6.71048	19.6058	5.82223	0.967258	5.98981		5.82223	1.22517	14.9765		5.82223	156.424	398.207	5.82223	77.267	320.549		5.82223	369.613	411.262
5.85752	6.47001	17.9553	5.85752	1.21298	5.54375		5.85752	1.26925	13.0367		5.85752	153.834	379.009	5.85752	78.665	314.38		5.85752	338.296	350.898
5.8928	6.31719	16.1568	5.8928	1.16465	4.92148		5.8928	1.34953	11.8622		5.8928	152.188	358.088	5.8928	78.39	305.774		5.8928	301.123	312.915
5.92809	6.02883	14.1327	5.92809	1.35764	4.24924		5.92809	1.42925	10.978		5.92809	149.082	334.544	5.92809	79.488	296.477		5.92809	264.257	292.36
5.96338	5.58782	12.0124	5.96338	1.86139	3.35185		5.96338	1.48309	10.6271		5.96338	144.332	309.881	5.96338	82.354	284.066		5.96338	251.798	283.139
5.99866	5.01786	9.77775	5.99866	2.17532	2.51027		5.99866	1.48919	10.8977		5.99866	138.193	283.887	5.99866	84.14	272.427		5.99866	261.638	282.458
6.03395	4.5673	7.57297	6.03395	2.28693	2.39501		6.03395	1.41766	11.3975		6.03395	133.34	258.241	6.03395	84.775	270.833		6.03395	267.651	289.503
6.06924	4.2559	6.29005	6.06924	2.29765	2.84252		6.06924	1.33109	11.844		6.06924	129.986	243.318	6.06924	84.836	277.022		6.06924	261.311	297.718
6.10452	3.86086	6.18637	6.10452	2.31435	3.4807		6.10452	1.3235	11.9002		6.10452	125.731	242.112	6.10452	84.931	285.848		6.10452	247.187	303.729
6.13981	3.61167	7.41247	6.13981	2.35847	3.6948		6.13981	1.36576	11.2948		6.13981	123.047	256.374	6.13981	85.182	288.809		6.13981	239.531	305.519
6.17509	3.41531	9.53205	6.17509	2.36093	3.47354		6.17509	1.48218	10.3279		6.17509	120.932	281.029	6.17509	85.196	285.749		6.17509	242.827	298.684
6.21038	3.14913	11.5224	6.21038	2.23895	3.00731		6.21038	1.58575	9.13733		6.21038	118.065	304.181	6.21038	84.502	279.301		6.21038	246.719	288.25
6.24567	2.86039	13.0884	6.24567	2.14544	2.29971		6.24567	1.65057	7.88031		6.24567	114.955	322.396	6.24567	83.97	269.515		6.24567	244.622	276.922
6.28095	2.98043	13.9083	6.28095	2.33246	1.70918		6.28095	1.62129	6.6457		6.28095	116.248	331.933	6.28095	85.034	261.348		6.28095	235.912	265.915
6.31624	3.3752	14.0428	6.31624	2.89984	1.36573		6.31624	1.48734	5.41996		6.31624	120.5	333.498	6.31624	88.262	256.598		6.31624	225.442	251.717
6.35153	3.76059	13.7097	6.35153	3.70064	1.1692		6.35153	1.31295	4.38514		6.35153	124.651	329.623	6.35153	92.818	253.88		6.35153	220.057	242.469
6.38681	4.0653	13.2289	6.38681	4.27435	1.27166		6.38681	1.12442	3.94193		6.38681	127.933	324.031	6.38681	96.082	255.297		6.38681	218.717	242.744
6.4221	4.27549	13.1876	6.4221	4.42112	1.35582		6.4221	0.945595	3.69371		6.4221	130.197	323.55	6.4221	96.917	256.461		6.4221	222.983	252.283
6.45738	4.33649	13.618	6.45738	4.13321	1.55004		6.45738	0.758568	3.48985		6.45738	130.854	328.557	6.45738	95.279	259.147		6.45738	231.616	269.306
6.49267	4.13419	14.0268	6.49267	3.63614	2.32328		6.49267	0.546034	3.34987		6.49267	128.675	333.312	6.49267	92.451	269.841		6.49267	242.872	290.724
6.52796	3.85204	14.6193	6.52796	3.17	3.58142		6.52796	0.314967	3.10712		6.52796	125.636	340.204	6.52796	89.799	287.241		6.52796	257.708	313.071
6.56324	3.49738	15.726	6.56324	2.96523	4.9136		6.56324	0.058552	2.65837		6.56324	121.816	353.077	6.56324	88.634	305.665		6.56324	267.171	334.643
6.59853	3.25432	16.934	6.59853	3.06102	6.29458						6.59853	119.198	367.129	6.59853	89.179	324.764		6.59853	265.403	352.107
6.63382	3.20168	17.563	6.63382	3.05768	7.67694						6.63382	118.631	374.445	6.63382	89.16	343.882		6.63382	257.112	366.758
6.6691	3.15228	17.6842	6.6691	2.95257	8.88301						6.6691	118.099	375.855	6.6691	88.562	360.562		6.6691	260.142	380.501
6.70439	2.96326	17.8256	6.70439	2.8965	9.73724						6.70439	116.063	377.5	6.70439	88.243	372.376		6.70439	258.398	394.903
6.73968	2.77813	18.0475	6.73968	3.06172	10.5116						6.73968	114.069	380.081	6.73968	89.183	383.086		6.73968	248.253	402.799
6.77496	2.87961	17.9589	6.77496	3.39252	11.6782						6.77496	115.162	379.05	6.77496	91.065	399.22		6.77496	241.203	402.684
6.81025	3.1585	17.727	6.81025	3.92352	13.2793						6.81025	118.166	376.353	6.81025	94.086	421.363		6.81025	237.534	392.935
6.84553	3.45384	17.9366	6.84553	4.56473	15.2082						6.84553	121.347	378.791	6.84553	97.734	448.039		6.84553	237.966	374.522
6.88082	3.38263	19.138	6.88082	5.35692	17.8215						6.88082	120.58	392.766	6.88082	102.241	484.181		6.88082	242.335	351.667
6.91611	3.07337	21.103	6.91611	6.1825	22.3208						6.91611	117.249	415.622	6.91611	106.938	546.407		6.91611	242.636	325.923
6.95139	2.74498	22.2113	6.95139	6.91458	29.3467						6.95139	113.712	428.514	6.95139	111.103	643.574		6.95139	234.369	307.966
6.98668	2.56366	21.843	6.98668	7.72259	38.0831						6.98668	111.759	424.23	6.98668	115.7	764.399		6.98668	217.806	300.685
7.02197	2.63274	20.2982	7.02197	8.54924	47.7821						7.02197	112.503	406.261	7.02197	120.403	898.536		7.02197	202.2	294.357
7.05725	2.72177	18.5006	7.05725	9.28237	57.5179						7.05725	113.462	385.351	7.05725	124.574	1033.18
7.09254	2.75167	16.9382	7.09254	10.1997	66.5519						7.09254	113.784	367.178	7.09254	129.793	1158.12
7.12782	2.58882	15.7073	7.12782	11.1503	74.6083						7.12782	112.03	352.86	7.12782	135.201	1269.54
7.16311	2.41539	14.9208	7.16311	11.992	81.8275						7.16311	110.162	343.711	7.16311	139.99	1369.38
7.1984	2.40026	14.8149	7.1984	12.5325	87.9018						7.1984	109.999	342.479	7.1984	143.065	1453.39
7.23368	2.47481	15.616	7.23368	12.9426	92.9017						7.23368	110.802	351.798	7.23368	145.398	1522.54
7.26897	2.49858	17.8657	7.26897	13.365	96.3952						7.26897	111.058	377.966	7.26897	147.801	1570.86
7.30426	2.44854	20.7072	7.30426	13.6114	98.7036						7.30426	110.519	411.019	7.30426	149.203	1602.78
7.33954	2.37092	22.9036	7.33954	13.3637	99.7075						7.33954	109.683	436.567	7.33954	147.794	1616.66
7.37483	2.22915	24.1379	7.37483	12.8995	100						7.37483	108.156	450.924	7.37483	145.153	1620.71
7.41011	2.18524	24.697	7.41011	12.5014	99.3947						7.41011	107.683	457.428	7.41011	142.888	1612.34
7.4454	2.27994	24.2953	7.4454	12.541	97.3699						7.4454	108.703	452.755	7.4454	143.113	1584.34
7.48069	2.37575	22.856	7.48069	12.7517	93.6067						7.48069	109.735	436.014	7.48069	144.312	1532.29
7.51597	2.27854	20.3803	7.51597	12.8048	87.7451						7.51597	108.688	407.216	7.51597	144.614	1451.22
7.55126	2.0378	17.3283	7.55126	12.5745	79.676						7.55126	106.095	371.715	7.55126	143.304	1339.63
7.58654	1.97374	13.9959	7.58654	12.1275	69.8591						7.58654	105.405	332.952	7.58654	140.761	1203.86
7.62183	2.14643	10.8949	7.62183	11.3607	59.3021						7.62183	107.265	296.882	7.62183	136.398	1057.86
7.65712	2.55252	8.61381	7.65712	10.3319	49.3946						7.65712	111.639	270.348	7.65712	130.545	920.837
7.6924	2.73329	7.68224	7.6924	9.23315	40.5811						7.6924	113.586	259.512	7.6924	124.294	798.946
7.72769	2.41678	8.64682	7.72769	8.30298	33.2023						7.72769	110.177	270.732	7.72769	119.002	696.898
7.76298	2.09286	10.6561	7.76298	7.89573	27.7268						7.76298	106.688	294.104	7.76298	116.685	621.172
7.79826	2.14596	13.1666	7.79826	7.87657	24.2081						7.79826	107.26	323.306	7.79826	116.576	572.508
7.83355	2.39896	15.4784	7.83355	7.91506	22.4637						7.83355	109.985	350.197	7.83355	116.795	548.382
7.86883	2.48215	16.7765	7.86883	7.45349	21.1551						7.86883	110.881	365.297	7.86883	114.169	530.285
7.90412	2.52764	16.6277	7.90412	6.60259	19.7684						7.90412	111.371	363.566	7.90412	109.328	511.107
7.93941	2.68343	15.0656	7.93941	5.76224	18.3984						7.93941	113.049	345.395	7.93941	104.547	492.159
7.97469	2.7085	12.3102	7.97469	5.08395	17.0488						7.97469	113.319	313.345	7.97469	100.688	473.495
8.00998	2.64295	9.2162	8.00998	4.32726	15.6709						8.00998	112.613	277.355	8.00998	96.383	454.438
8.04527	2.87636	6.91832	8.04527	3.80857	13.8621						8.04527	115.127	250.626	8.04527	93.432	429.423
8.08055	3.34326	5.64949	8.08055	3.62999	11.8947						8.08055	120.156	235.867	8.08055	92.416	402.213
8.11584	3.80868	5.01512	8.11584	3.54298	9.86082						8.11584	125.169	228.488	8.11584	91.921	374.085
8.15112	4.00282	5.07006	8.15112	3.38373	8.02011						8.15112	127.26	229.127	8.15112	91.015	348.628
8.18641	3.89159	5.60548	8.18641	2.96681	6.35149						8.18641	126.062	235.355	8.18641	88.643	325.551
8.2217	3.60517	6.13032	8.2217	2.40892	4.7499						8.2217	122.977	241.46	8.2217	85.469	303.401
8.25698	3.35988	6.4258	8.25698	2.06757	3.26949						8.25698	120.335	244.897	8.25698	83.527	282.927
8.29227	3.19666	6.61656	8.29227	1.9948	2.04693						8.29227	118.577	247.116	8.29227	83.113	266.019
8.32756	3.31207	6.6255	8.32756	2.04437	1.30159						8.32756	119.82	247.22	8.32756	83.395	255.711
8.36284	3.48364	6.49079									8.36284	121.668	245.653
8.39813	3.55039	6.0563									8.39813	122.387	240.599
8.43342	3.54129	5.43474									8.43342	122.289	233.369
8.4687	3.62188	4.58502									8.4687	123.157	223.485
8.50399	3.71612	3.65904									8.50399	124.172	212.714
8.53927	3.40277	3.18174									8.53927	120.797	207.162
8.57456	2.82223	3.05553									8.57456	114.544	205.694
8.60985	2.19378	3.01435									8.60985	107.775	205.215

## Sheet: Fig. 3e
	NO AON		CONTROL AON		AON EXON 3		AON EXON 5
	UNT	LPS	UNT	LPS	UNT	LPS	UNT	LPS
Replicate 1			1	3.421	0.347	0.958	1.105	3.389
Replicate 2	1.141	2.941	1	3.354	0.19	0.516	1.015	2.872
Replicate 3	1.076	3.252	1	2.582	0.057	0.161	1.124	2.599
				Ratio skipped/total mRNA
				Control AON	AON exon3
			Replicate 1	1.14491	0.326628
			Replicate 2	0.912017	0.063335
			Replicate 3	1.12249	0.170522

## Sheet: Fig. 3f
IL-1BETA
	No AON	No AON+LPS	No AON+LPS+Nig	Control AON	Control AON +LPS	Control AON +LPS+Nig	AON exon3	AON exon3 +LPS	AON exon3 +LPS+Nig	AON exon5	AON exon5+LPS	AON exon5+LPS+Nig
Replicate 1	0	62.959	8875.65	0	28.9271	10379.7	0.170159	808.258	7759.27	0	416.891	3930.68
Replicate 2	379.643	539.609	10979.6	2.36833	331.826	13054.4	2.31628	319.334	11407	3.98191	168.386	6706.79
Replicate 3	54.7171	418.518	10979.6	3.20961	97.0616	10951.3	3.13227	131.478	8955.97	4.17636	49.1109	3634.98

## Sheet: Fig. 3g
TNF-ALPHA
	Control AON	Control AON + LPS	AON exon3	AON exon3 +LPS	AON exon5	AON exon5 + LPS
Replicate 1	2.18879	773.849	2.54373	910.381	2.54373	772.841
Replicate 2	2.39584	1219.72	2.66205	1290.25	2.57331	1459.53
Replicate 3		1724.03		1726.05		2227.34

## Sheet: Fig. 4c
	WT-mNG		Δexon3-mNG
	Timing of speck formation
	MTOC-associated	MTOC-distal	MTOC-distal
Speck 1	22.6393	35.9107	40.5947
Speck 2	9.368	51.9675	42.9367
Speck 3	35.9107	82.3485	56.208
Speck 4	20.787	57.564	98.364
Speck 5	27.183	65.559	28.8847
Speck 6	40.7745	81.549	42.9367
Speck 7	23.985	67.9575	41.574
Speck 8	81.549	76.752	43.9725
Speck 9	23.1855	50.5945	57.564
Speck 10	23.1855	53.6608	100.737
Speck 11	42.9287	33.7297	29.5815
Speck 12	27.597	39.8623	43.9725
Speck 13	32.1965	118.054	70.5257
Speck 14	20.1413	44.4618	93.5232
Speck 15	24.7893	55.194	101.189
Speck 16	18.592		49.0613
Speck 17	20.1413		49.0613
Speck 18			35.6347
Speck 19			54.2267
Speck 20			38.7333
Speck 21			55.776
Speck 22			32.536
Speck 23			54.2267

[truncated: 29 more sheets: Fig. 4d, Fig. 4e, Fig. 4f, Fig. 4g, Fig. 4h, Fig. 5a-Fig S5b, Fig. 5c, Fig. 6a, Fig. 6b, Fig. 6c, Fig. 6d, Fig. 6e, Fig. 6g, Fig. 6i, Fig. 7a, Fig. 7b, Fig. 7c, Fig. 7e, Fig. Supp. 2c, Fig. Supp. 3a …]
